# Supplementary material for: Whole‐Genome Sequencing Pilot of the Central Asian Genomic Diversity Project Reveals Distinct Histories, Adaptation, and Introgression
Source: Adv Sci (Weinh). 2026 Jul 7:e76320. Online ahead of print. doi: 10.1002/advs.76320 (PMC13339586; doi:10.1002/advs.76320)
Supplement: Supplementary file 2 — Supporting File 2: advs76320‐sup‐0002‐TablesS1‐S10.xlsx. [file ADVS-9999-e76320-s001.xlsx]

## Sheet: table S1
Table S1. The detailed information on populations used in this study
Population	Geography	Language Family	Latitude	Longitude	Sample Size	Sequencing Technique
Kyrgyz_Talas	Kyrgyzstan	Turkic	42.4345	72.1267	3	WGS (this study)
Kyrgyz_Issyk_Kul	Kyrgyzstan	Turkic	42.061	78.1707	3	WGS (this study)
Kyrgyz_Naryn	Kyrgyzstan	Turkic	41.3646	75.6264	3	WGS (this study)
Kyrgyz_Osh	Kyrgyzstan	Turkic	40.1344	73.2272	6	WGS (this study)
Kyrgyz_Batken	Kyrgyzstan	Turkic	39.8772	70.8713	3	WGS (this study)
Kyrgyz_Jalal_Abad	Kyrgyzstan	Turkic	41.1068	72.8988	2	WGS (this study)
Uzbek_Turkistan	Kazakhstan	Turkic	43.3019	68.2692	20	WGS (this study)
Karakalpak_Karakalpakstan	Uzbekistan	Turkic	43.2893	59.2398	17	WGS (this study)
Karluks_Khatlon	Tajikistan	Turkic	37.8317	69.1123	9	WGS (this study)
Uyghur_Almaty	Kazakhstan	Turkic	43.222	76.8512	19	WGS (this study)
Turkmen_Daşoguz	Turkmenistan	Turkic	41.84	59.965	14	WGS (this study)
Turkmen_Mary	Turkmenistan	Turkic	37.6	61.8333	6	WGS (this study)
Dungan_Jambyl	Kazakhstan	Sino-Tibetan	51.1776	71.433	20	WGS (this study)
Hazara_Bamyan	Afghanistan	Indo-European	34.685	67.2982	3	WGS (this study)
Hazara_Ghazni	Afghanistan	Indo-European	33.5451	68.4174	13	WGS (this study)
Hazara_Oruzgan	Afghanistan	Indo-European	32.9302	66.6364	3	WGS (this study)
Hazara_Ghor	Afghanistan	Indo-European	34.2393	64.9718	2	WGS (this study)
Tajik_Sughd	Tajikistan	Indo-European	39.7996	69.232	9	WGS (this study)
Tajik_Gorno_Badakhshan	Tajikistan	Indo-European	38.0705	72.7124	5	WGS (this study)
Tajik_Khatlon	Tajikistan	Indo-European	37.8317	69.1123	6	WGS (this study)
Miao	China	Hmong-Mien	28	109	10	WGS
She	China	Hmong-Mien	27	119	10	WGS
Daur	China	Mongolic	48.5	124	9	WGS
Mongolian	China	Mongolic	48.5	119	9	WGS
Tu	China	Mongolic	36	101	10	WGS
Han	China	Sinitic	32.3	114	33	WGS
NorthernHan	China	Sinitic	32.3	114	10	WGS
Dai	China	Tai-Kadai	21	100	9	WGS
Tujia	China	Tibeto-Burman	29	109	9	WGS
Yi	China	Tibeto-Burman	28	103	10	WGS
Lahu	China	Tibeto-Burman	22	100	8	WGS
Naxi	China	Tibeto-Burman	26	100	8	WGS
Oroqen	China	Tungusic	50.4	126.5	9	WGS
Hezhen	China	Tungusic	47.5	133.5	9	WGS
Xibo	China	Tungusic	43.5	81.5	9	WGS
Uygur	China	Turkic	44	81	10	WGS
Yakut	Siberia	Turkic	63	129.5	25	WGS
Japanese	Japan	Japonic	38	138	27	WGS
Cambodian	Cambodia	Austroasiatic	12	105	9	WGS
French	France	Indo-European	46	2	28	WGS
Sardinian	Italy	Indo-European	40	9	28	WGS
Orcadian	Orkney Islands	Indo-European	59	-3	15	WGS
Russian	Russia	Indo-European	61	40	25	WGS
Italian	Italy	Indo-European	46	10	12	WGS
Tuscan	Italy	/	43	11	8	WGS
Basque	France	Euskara	43	0	23	WGS
Adygei	Russia	Caucasian	44	39	16	WGS
Druze	Israel	Semito-Hamitic	32	35	42	WGS
Bedouin	Israel	Semito-Hamitic	31	35	46	WGS
Palestinian	Israel	Semito-Hamitic	32	35	46	WGS
Brahui	Pakistan	Dravidian	30.5	66.5	25	WGS
Balochi	Pakistan	Indo-Iranian	30.5	66.5	24	WGS
Hazara	Pakistan	Indo-Iranian	33.5	70	19	WGS
Makrani	Pakistan	Indo-Iranian	26	64	25	WGS
Sindhi	Pakistan	Indo-Iranian	25.5	69	24	WGS
Pathan	Pakistan	Indo-Iranian	33.5	70.5	24	WGS
Kalash	Pakistan	Indo-Iranian	36	71.5	22	WGS
Burusho	Pakistan	Burushaski	36.5	74	24	WGS
Salar_Xunhua	China	Turkic	35.8508	102.489	25	WGS/Array
Yugur_WestSunan	China	Turkic	39.3049	99.0347	15	WGS/Array
Tu_Huzhu	China	Mongolic	36.8441	101.958	7	WGS/Array
Yugur_EastSunan	China	Mongolic	38.8152	99.6367	16	WGS/Array
Dongxiang_Dongxiang	China	Mongolic	35.6638	103.389	33	WGS/Array
Tibetan_Zhuoni	China	Tibeto-Burman	34.5892	103.507	30	WGS/Array
Altaian	Russia	Turkic	50.8825	86.7846	26	Array
Altaian_Chelkans	Russia	Turkic	52.33	86.97	8	Array
Dolgan	Russia	Turkic	72.9712	115.444	4	Array
Khakass_Kachins	Russia	Turkic	55	89	7	Array
Khakass_Koibals	Russia	Turkic	53	90	5	Array
Khakass_Sagai	Russia	Turkic	54.5556	89.2222	8	Array
Shor_Khakassia	Russia	Turkic	53.3	90	6	Array
Shor_Mountain	Russia	Turkic	52.75	88	7	Array
Tubalar	Russia	Turkic	52.2	87.42	29	Array
Todzin	Russia	Turkic	51	94.95	3	Array
Tofalar	Russia	Turkic	54.2176	96.976	12	Array
Tuvinian	Russia	Turkic	50.8224	94.7289	20	Array
Tuvan	Russia	Turkic	52.3892	92.8262	3	Array
Karakalpak	Uzbekistan	Turkic	43	59	17	Array
Karakalpak2	Uzbekistan	Turkic	44.1985	58.0549	9	Array
Kazakh	Kazakhstan	Turkic	51.4256	72.6533	21	Array
Kazakh_Aksay	China	Turkic	43.8256	87.6169	8	Array
Kyrgyz_Tajikistan	Tajikistan	Turkic	38.15	73.95	4	Array
Kyrgyz_Kyrgyzstan	Kyrgyzstan	Turkic	42.8667	74.6167	13	Array
Kyrgyz_Urumqi	China	Turkic	43.8	87.7	13	Array
Kyrgyz	Kyrgyzstan	Turkic	42.1942	74.2952	8	Array
Nogai2	Russia	Turkic	45.2308	44.5046	13	Array
Salar_Qinghai	China	Turkic	35.8	102.5	8	Array
Balkar	Russia	Turkic	43.4833	43.6167	10	Array
Bashkir	Russia	Turkic	52.58	58.32	2	Array
Bashkir_central	Russia	Turkic	54.7337	55.8612	16	Array
Bashkir_north	Russia	Turkic	55.9011	54.7489	18	Array
Bashkir_south	Russia	Turkic	52.7963	57.1858	19	Array
Chuvash	Russia	Turkic	55.7216	47.4022	16	Array
Karachai	Russia	Turkic	43.94	42.52	12	Array
Kumyk	Russia	Turkic	43.25	46.5833	8	Array
Nogai	Russia	Turkic	44.3725	41.9376	9	Array
Tatar_Kazan	Russia	Turkic	55.23	52.58	13	Array
Tatar_Mishar	Russia	Turkic	55	48.5	10	Array
Tatar_Siberian	Russia	Turkic	57.5583	67.6978	19	Array
Tatar_Zabolotniye	Russia	Turkic	58.41	67.46	5	Array
Tatar	Russia	Turkic	54.5973	52.8738	23	Array
Turkmen	Uzbekistan	Turkic	42.464	59.6118	8	Array
Uzbek	Uzbekistan	Turkic	41.2667	69.2167	15	Array
Uzbek_Khorezm	Uzbekistan	Turkic	41.55	60.63	6	Array
Uzbek_Tashkent	Uzbekistan	Turkic	41.3	69.27	9	Array
Azeri_Dagestan	Russia	Turkic	42.2277	47.4512	5	Array
Azeri_Iran	Iran	Turkic	37.5293	47.4512	18	Array
Gagauz	Moldova	Turkic	46.1901	28.6969	12	Array
Armenian_Hemsheni	Russia	Indo-European	41	39.7	8	Array
Kurd	Russia	Indo-European	44.58	39.42	8	Array
Ossetian	Russia	Indo-European	43.0554	44.2375	14	Array
Russian	Russia	Indo-European	56.6135	37.097	75	Array
Russian_Krasnoborsky	Russia	Indo-European	61.56	45.94	6	Array
Russian_Leshukonsky	Russia	Indo-European	64.9	45.74	5	Array
Russian_Pinezhsky	Russia	Indo-European	64	44.26	5	Array
Tajik	Tajikistan	Indo-European	38.4071	69.6204	13	Array
Tajik_Lowland	Tajikistan	Indo-European	38.1255	69.3191	11	Array
Tajik_Mountain	Tajikistan	Indo-European	39.37	68.52	12	Array
Ukrainian	Ukraine	Indo-European	50.5435	29.7469	21	Array
German	Germany	Indo-European	51.0848	10.7113	13	Array
Russian_Europe	Russia	Indo-European	55.4809	37.0129	33	Array
Tajik_CA	Tajikistan	Indo-European	37.7217	72.387	22	Array
Yaghnobi	Tajikistan	Indo-European	40.6043	69.5173	6	Array
Yugur_Sunan	China	Mongolic	38.9	99.6	16	Array
Baoan_Jishishan	China	Mongolic	35.7	102.8	10	Array
Dongxiang_Linxia	China	Mongolic	35.6	103.2	7	Array
Buryat_Aginsky	Russia	Mongolic	51.11	114.54	9	Array
Buryat_Bohansky	Russia	Mongolic	57.3	105.69	4	Array
Buryat_Duldurginsky	Russia	Mongolic	50.68	113.59	4	Array
Buryat_Ehirit	Russia	Mongolic	57.3	105.69	5	Array
Buryat_Selenginsky	Russia	Mongolic	52.61	109.85	4	Array
Buryat_Zakamensky	Russia	Mongolic	50.88	103.43	5	Array
Kalmyk	Russia	Mongolic	46.1694	45.3428	12	Array
Khamnegan	Russia	Mongolic	50.68	114.6	10	Array
Mongol_Minorities	Mongolia	Mongolic	47.3571	108.351	8	Array
Mongol_Sainnoyon	Mongolia	Mongolic	47	101	8	Array
Mongol_Uuld	Mongolia	Mongolic	48.95	91.16	10	Array
Mongol_Zasagt	Mongolia	Mongolic	48	96	7	Array
Even	Russia	Tungusic	57.53	135.88	10	Array
Evenk_FarEast	Russia	Tungusic	54.7	135.3	2	Array
Evenk_Transbaikal	Russia	Tungusic	56.9	118.2	8	Array
Nanai	Russia	Tungusic	49.44	136.51	10	Array
Negidal	Russia	Tungusic	52.47	136.59	3	Array
Ulchi	Russia	Tungusic	52.1836	140.429	27	Array
Japanese_Tokyo1K	Japan	Japonic-Koreanic	37.85	139.001	104	Array
Korean	South Korea	Japonic-Koreanic	37.6	127	8	Array
Dungan	Uzbekistan	Sinitic	41.3	69.27	15	Array
Han_Beijing1K	China	Sinitic	39.9167	116.383	103	Array
Han_Chongqing	China	Sinitic	29.5158	106.512	3	Array
Han_Fujian	China	Sinitic	26.1	119.3	5	Array
Han_Hubei	China	Sinitic	30.5	114.3	5	Array
Han_Jiangsu	China	Sinitic	32.1	118.8	7	Array
Han_Shanghai	China	Sinitic	31.2	121.5	2	Array
Han_SouthChina1K	China	Sinitic	23.1333	113.267	106	Array
Han_Zhejiang	China	Sinitic	30.3	120.2	5	Array
Han_Guangdong	China	Sinitic	23.5932	113.384	6	Array
Han_Henan	China	Sinitic	37.3041	113.642	5	Array
Han_Shanxi	China	Sinitic	37.3384	111.771	8	Array
Han_SichuanHO	China	Sinitic	32.4763	103.821	7	Array
Han_Shandong	China	Sinitic	36.6917	117.132	10	Array
Han_Haikou	China	Sinitic	20.0551	110.206	1	Array
Cong	Vietnam	Tibeto-Burman	22.45	102.75	12	Array
HaNhi	Vietnam	Tibeto-Burman	22.4	102.7	12	Array
KarenPadaung	Thailand	Tibeto-Burman	19.14	97.93	10	Array
KarenPwo	Thailand	Tibeto-Burman	18.15	97.93	10	Array
KarenSkaw	Thailand	Tibeto-Burman	19.58	98.31	9	Array
Lahu	Thailand	Tibeto-Burman	19.58	98.21	19	Array
Lisu	Thailand	Tibeto-Burman	19.5	98.23	9	Array
LoLo	Vietnam	Tibeto-Burman	23.1	105.4	12	Array
PhuLa	Vietnam	Tibeto-Burman	22.7	104.1	12	Array
Sila	Vietnam	Tibeto-Burman	22.4	102.7	12	Array
Vietnam_Lahu	Vietnam	Tibeto-Burman	22.4	102.7	12	Array
Qiang_Danba	China	Tibeto-Burman	30.8	101.9	4	Array
Qiang_Daofu	China	Tibeto-Burman	30.9	101.1	8	Array
Sherpa_Nepal	China	Tibeto-Burman	27.4	85.3	4	Array
Tamang_Nepal	China	Tibeto-Burman	27.4	86.2	7	Array
Tibetan_Chamdo	China	Tibeto-Burman	31.1	97.2	11	Array
Tibetan_Gangcha	China	Tibeto-Burman	37.3	100.2	19	Array
Tibetan_Gannan	China	Tibeto-Burman	35	102.9	5	Array
Tibetan_Lhasa	China	Tibeto-Burman	30	91.1	9	Array
Tibetan_Nagqu	China	Tibeto-Burman	31.5	92.1	7	Array
Tibetan_Shannan	China	Tibeto-Burman	29.2	91.8	9	Array
Tibetan_Shigatse	China	Tibeto-Burman	29.3	88.9	8	Array
Tibetan_Xinlong	China	Tibeto-Burman	31	100.3	5	Array
Tibetan_Xunhua	China	Tibeto-Burman	35.8	102.5	3	Array
Tibetan_Yajiang	China	Tibeto-Burman	30	101	7	Array
TibetanHO_Yunnan	China	Tibeto-Burman	27.8	99.7	4	Array
Dong_Guizhou	China	Tai-Kadai	26.7	106.6	13	Array
Dong_Hunan	China	Tai-Kadai	27.4	109.2	7	Array
Dai_Xishuangbanna1k	China	Tai-Kadai	22	100.78	99	Array
Gelao_Longlin	China	Tai-Kadai	24.8	105.3	10	Array
Li_Hainan	China	Tai-Kadai	18.5	110	4	Array
Maonan_Huanjiang	China	Tai-Kadai	24.8	108.3	17	Array
Mulam_Luocheng	China	Tai-Kadai	24.8	108.9	17	Array
Zhuang_Guangxi	China	Tai-Kadai	22.8	108.4	18	Array
BlackTai	Thailand	Tai-Kadai	17.79	101.73	9	Array
BoY	Vietnam	Tai-Kadai	22.7	104.1	12	Array
CentralThai	Thailand	Tai-Kadai	13.71	99.77	20	Array
CoLao	Vietnam	Tai-Kadai	22.7	104.7	11	Array
Kalueang	Thailand	Tai-Kadai	17.33	104.59	10	Array
Khonmueang	Thailand	Tai-Kadai	19.58	99.51	20	Array
Khuen	Thailand	Tai-Kadai	18.38	98.51	9	Array
LaChi	Vietnam	Tai-Kadai	22.7	104.7	12	Array
LaoIsan	Thailand	Tai-Kadai	15.62	103.5	20	Array
Laotian	Laos	Tai-Kadai	17.97	102.59	30	Array
Lue	Thailand	Tai-Kadai	19.09	100.56	9	Array
Nung	Vietnam	Tai-Kadai	22.8	105	12	Array
Nyaw	Thailand	Tai-Kadai	17.55	104.09	10	Array
Phuan	Thailand	Tai-Kadai	17.51	99.77	10	Array
Phutai	Thailand	Tai-Kadai	17.28	103.65	9	Array
Saek	Thailand	Tai-Kadai	17.45	104.74	14	Array
Shan	Thailand	Tai-Kadai	19.37	98.14	9	Array
SouthernThai_TK	Thailand	Tai-Kadai	8.31	100.05	14	Array
Tay	Vietnam	Tai-Kadai	11.7	108.4	12	Array
Thai	Thailand	Tai-Kadai	13.8	100.5	24	Array
Yuan	Thailand	Tai-Kadai	13.54	99.83	8	Array
Dao	Vietnam	Hmong-Mien	22.7	104.7	12	Array
Hmong	Vietnam	Hmong-Mien	21.4	103	22	Array
HmongDaw	Thailand	Hmong-Mien	19.9	100.11	9	Array
HmongNjua	Thailand	Hmong-Mien	19.09	100.56	8	Array
IuMien	Thailand	Hmong-Mien	19.34	100.43	8	Array
PaThen	Vietnam	Hmong-Mien	22.4	104.7	12	Array
Blang	Thailand	Austroasiatic	19.56	99.09	9	Array
Bru	Thailand	Austroasiatic	17.39	103.7	12	Array
Cambodian	Cambodia	Austroasiatic	12	105	17	Array
Htin_Mal	Thailand	Austroasiatic	19.3865	100.201	10	Array
HtinPray	Thailand	Austroasiatic	19.23	100.52	11	Array
Khmu	Thailand	Austroasiatic	19.49	100.89	10	Array
KhoMu	Vietnam	Austroasiatic	21.4	103	10	Array
Kinh_HoChiMinh1K	Vietnam	Austroasiatic	10.78	106.68	97	Array
Kinh_Vietnam	Vietnam	Austroasiatic	22	106.9	12	Array
Lawa_Eastern	Thailand	Austroasiatic	18.23	97.56	10	Array
Lawa_Western	Thailand	Austroasiatic	18.08	98.2	9	Array
Mang	Vietnam	Austroasiatic	22.4	102.7	12	Array
Mlabri	Thailand	Austroasiatic	18.9122	101.348	10	Array
Mon	Thailand	Austroasiatic	14.69	102.06	59	Array
Muong	Vietnam	Austroasiatic	20.7	105.6	10	Array
Palaung	Thailand	Austroasiatic	20.25	99.52	9	Array
Soa	Thailand	Austroasiatic	17.37	104.3	15	Array
Vietnamese	Vietnam	Austroasiatic	21.03	105.85	10	Array
Ami	China	Austronesian	22.8	121.2	12	Array
Atayal	China	Austronesian	24.6	121.3	10	Array
Cham	Vietnam	Austronesian	11.5	108.9	10	Array
Dusun	Brunei	Austronesian	4.71	114.67	12	Array
Ede	Vietnam	Austronesian	12.9	108.9	9	Array
Giarai	Vietnam	Austronesian	13.8	107.7	12	Array
Igorot	Philippines	Austronesian	17.1	121	2	Array
Ilocano	Philippines	Austronesian	14.6	120.98	2	Array
Kankanaey	Philippines	Austronesian	17.07	121.03	10	Array
Malay	Singapore	Austronesian	1.35	103.82	9	Array
Murut	Brunei	Austronesian	4.62	115.14	10	Array
SouthernThai_AN	Thailand	Austronesian	6.77	101.08	15	Array
Tagalog	Philippines	Austronesian	13.76	121.06	5	Array
Visayan	Philippines	Austronesian	9.76	125.51	4	Array
Abazin	Russia	Caucasian	44.15	42.2	8	Array
Abkhasian	Russia	Caucasian	43.0033	41.0153	9	Array
Adygei	Russia	Caucasian	44.3803	39.2893	46	Array
Chechen	Russia	Caucasian	43.3333	45.65	10	Array
Circassian	Russia	Caucasian	44.2	41.83	9	Array
Darginian	Russia	Caucasian	42.18	47.22	8	Array
Ingushian	Russia	Caucasian	43.52	44.58	10	Array
Kabardinian	Russia	Caucasian	43.41	43.32	9	Array
Kaitag	Russia	Caucasian	42.15	47.63	8	Array
Kubachinian	Russia	Caucasian	42.08	47.58	6	Array
Lak	Russia	Caucasian	42.17	47.12	10	Array
Lezgin	Russia	Caucasian	42.1167	48.1833	11	Array
Tabasaran	Russia	Caucasian	41.96	47.82	10	Array
Kabardin	Russia	Caucasian	46.059	43.4973	3	Array
Besermyan	Russia	Uralic	58.01	52.09	6	Array
Karelian	Russia	Uralic	60.402	31.988	15	Array
Mansi	Russia	Uralic	62.2571	63.6014	10	Array
Moldavian	Moldova	Uralic	46.38	29.87	10	Array
Mordovian	Russia	Uralic	54.4873	44.1579	32	Array
Nganasan	Russia	Uralic	70.8938	93.8464	33	Array
Selkup	Russia	Uralic	65.6978	86.1644	24	Array
Veps	Russia	Uralic	61.27	35.02	10	Array
Udmurt	Russia	Uralic	56.09	52.37	10	Array
Karelian_Europe	Russia	Uralic	60.3787	32.9715	15	Array
Komi	Russia	Uralic	64.6054	51.2675	16	Array
Nenet	Russia	Uralic	66.4457	73.7569	16	Array
Nganasan_Siberia	Russia	Uralic	73.4296	95.8657	2	Array
Udmurt_Europe	Russia	Uralic	57.3625	52.7139	16	Array
Veps_Europe	Russia	Uralic	64.0557	35.9523	11	Array
Eskimo_ChaplinSireniki	Russia	Eskimo-Aleut	64.4533	173.207	7	Array
Eskimo_Naukan	Russia	Eskimo-Aleut	66.02	169.71	14	Array
Eskimo_Sireniki.DG	Russia	Eskimo-Aleut	64.4	173.9	2	Array
Aleut	Russia	Others	55.18	166	9	Array
Chukchi	Russia	Others	69.4	168.885	21	Array
Itelmen	Russia	Others	57.2	156.9	7	Array
Ket	Russia	Others	62.5251	89.1927	19	Array
Koryak	Russia	Others	58.0556	158.829	11	Array
Kusunda	Nepal	Others	28.0725	82.543	12	Array
Nivkh	Russia	Others	52.85	141.25	10	Array
Yukagir	Russia	Others	68.5529	153.964	19	Array
Chokhopani	Nepal	/	28.75	83.68	2	Array
Mebrak	Nepal	/	28.7071	82.3315	5	Array
Samdzong	Nepal	/	29.1499	83.6172	11	Array
Suila	Nepal	/	29.0499	81.1437	1	Array
Lubrak	Nepal	/	28.7171	82.4315	2	Array
Rhirhi	Nepal	/	29.1499	83.7172	3	Array
Kyang	Nepal	/	28.9071	82.3315	7	Array
Bianbian_EN	China	/	36.1	118.5	1	Array
Boshan_EN	China	/	36.5	117.9	1	Array
Dacaozi_IA	China	/	36.531	101.962	3	Array
Haojiatai_LBIA	China	/	33.5922	114.022	1	Array
Haojiatai_LN	China	/	33.5922	114.022	2	Array
Jiaozuoniecun_LBIA	China	/	35.1708	113.155	2	Array
Jinchankou_LN	China	/	36.9196	102.532	1	Array
Lajia_LN	China	/	36.5089	101.796	3	Array
Luoheguxiang_LBIA	China	/	33.872	113.919	2	Array
Miaozigou_MN	China	/	40.7575	113.354	2	Array
Pingliangtai_LN	China	/	33.7086	114.922	3	Array
Shimao_LN	China	/	38.5665	110.31	2	Array
Wadian_LN	China	/	34.1784	113.372	2	Array
Wanggou_MN	China	/	34.8192	113.396	5	Array
Wuzhuangguoliang_LN	China	/	37.8206	109.051	10	Array
Xiaogao_EN	China	/	37.9	117.6	1	Array
Xiaojingshan_EN	China	/	36.5	117	2	Array
Xiaowu_MN	China	/	34.5646	110.978	1	Array
Yumin_EN	China	/	42	114.2	1	Array
AR13-10K	China	/	45.9475	125.85	4	Array
AR14K	China	/	45.965	125.705	2	Array
AR19K	China	/	46	126.15	1	Array
AR33K	China	/	45.4	127.03	1	Array
ARpost9K	China	/	45.9256	126.058	9	Array
Wuqi_EN	China	/	46.8613	119.655	1	Array
Banlashan_MN	China	/	41.4147	120.274	2	Array
Erdaojingzi_LN	China	/	42.0996	118.948	2	Array
Haminmangha_MN	China	/	44.0355	121.995	1	Array
Longtoushan_BA	China	/	42.5043	125.415	2	Array
Mogushan_Xianbei_IA	China	/	46.8613	119.655	2	Array
Zhalainuoer_EN	China	/	46.8613	119.655	1	Array
Zhalainuoer_IA	China	/	46.8613	119.655	1	Array
Haimenkou_BA	China	/	26.4694	99.9188	6	Array
Gaoshancheng_LN	China	/	30.4526	103.579	5	Array
Chamdo2.7k	China	/	31.6	97.1	2	Array
Chamdo2.8k_1	China	/	31.11	97.2	1	Array
Chamdo2.8k_2	China	/	31.1	97.21	1	Array
Lhasa0.7k	China	/	29.6	91	1	Array
Lhasa1.1k	China	/	29.41	90.7	1	Array
Lhasa1k	China	/	29.4	90.71	1	Array
Nagqu1.1k	China	/	31.5	92.1	1	Array
Nagqu1.4k	China	/	31.4	90	3	Array
Nagqu1.6k	China	/	31.5	92	1	Array
Nagqu2.5k	China	/	32	90.9	1	Array
Nagqu2.7k	China	/	31.5	93.7	1	Array
Ngari0.1k	China	/	31.58	79.6	1	Array
Ngari2.3k	China	/	31.61	79.6	4	Array
Ngari2.3k_o2	China	/	31.6	79.62	1	Array
Nyingchi0.1k	China	/	29.9	95.81	1	Array
Nyingchi0.8k	China	/	29.91	95.8	1	Array
Nyingchi2k	China	/	30.11	95.6	2	Array
Nyingchi2k_o	China	/	30.1	95.61	1	Array
Shannan1.3k	China	/	29	91	2	Array
Shannan2.2k_1	China	/	29.2	91.82	2	Array
Shannan2.2k_2	China	/	29.21	91.8	1	Array
Shannan3k	China	/	28.4	90.7	1	Array
Shigatse0.7k	China	/	28.9	88.6	3	Array
Shigatse0.9k	China	/	29.7	89.1	13	Array
Shigatse1.2k	China	/	29.3	89.8	1	Array
Shigatse1.5k_1	China	/	28.81	85	1	Array
Shigatse1.5k_2	China	/	28.8	85	1	Array
Shigatse1.9k	China	/	30	83	1	Array
Shigatse2.1k	China	/	29.2	89.8	3	Array
Shigatse2.6k	China	/	28.9	85.3	2	Array
Yushu0.5k	China	/	33.52	95.4	1	Array
Yushu2.8k	China	/	33.51	95.4	5	Array
Zongri4.1k	China	/	35.33	100.4	2	Array
Zongri4.5k	China	/	35.3	100.41	6	Array
Zongri4.5k_o1	China	/	35.3	100.42	1	Array
Zongri4.5k_o2	China	/	35.3	100.43	1	Array
Zongri4.7k	China	/	35.3	100.44	1	Array
Zongri5.1k	China	/	35.31	100.4	1	Array
Tarim_EMBA1	China	/	39.0237	88.1673	12	Array
Tarim_EMBA2	China	/	39.0237	88.1673	1	Array
Dzungaria_EBA1	China	/	46.793	85.7286	3	Array
Dzungaria_EBA2	China	/	48.1689	85.5951	2	Array
Ayituohan_BA	China	/	47.97	86.27	2	Array
Bolati_BA	China	/	47.7	86.87	1	Array
Chaganguole_BA_K	China	/	46.48	90.75	1	Array
Chaganguole_BA1	China	/	46.48	90.75	7	Array
Chaganguole_BA2	China	/	46.48	90.75	2	Array
G218_BA1	China	/	43.8	82.51	1	Array
G218_BA2	China	/	43.8	82.51	1	Array
G218_BA3	China	/	43.8	82.51	1	Array
Habahe_BA_K	China	/	48.06	86.42	1	Array
Songshugou_BA1	China	/	47.44	85.87	1	Array
Songshugou_BA2	China	/	47.44	85.87	1	Array
Songshugou_BA3	China	/	47.44	85.87	1	Array
Tuoganbai_BA_K	China	/	48.06	86.42	4	Array
Tuoganbai_BA1	China	/	48.06	86.42	1	Array
Tuoganbai_BA2	China	/	48.06	86.42	1	Array
Songshugou_LBA	China	/	47.44	85.87	1	Array
Kuokesuxi_LBA	China	/	43.08	81.52	1	Array
Jirentaigoukou_LBA1	China	/	43.79	82.64	1	Array
Jirentaigoukou_LBA2	China	/	43.79	82.64	1	Array
Tangbalesayi_LBA	China	/	43.6	82.62	1	Array
Wutulan_LBA1	China	/	43.83	82.72	1	Array
Wutulan_LBA2	China	/	43.83	82.72	1	Array
Abusanteer_IA_K	China	/	43.807	80.81	1	Array
Abusanteer_IA1	China	/	43.807	80.81	2	Array
Abusanteer_IA2	China	/	43.807	80.81	1	Array
Abusanteer_IA3	China	/	43.807	80.81	1	Array
Axile_IA	China	/	43.54	83.28	1	Array
Axile_IA_K	China	/	43.54	83.28	1	Array
Ayousaigoukou_IA_K	China	/	43.54	83.27	1	Array
Ayousaigoukou_IA1	China	/	43.54	83.27	1	Array
Ayousaigoukou_IA2	China	/	43.54	83.27	1	Array
Baiyanghe_IA1	China	/	43.76	89.26	1	Array
Baiyanghe_IA2	China	/	43.76	89.26	1	Array
Bolati_IA	China	/	47.7	86.87	1	Array
Caishichang_IA_K	China	/	43.8	82.51	1	Array
Caishichang_IA1	China	/	43.8	82.51	5	Array
Caishichang_IA2	China	/	43.8	82.51	1	Array
Chaganguole_IA	China	/	46.48	90.75	1	Array
Dongmaili_IA	China	/	43.6	82.46	2	Array
Dongmaili_IA_K	China	/	43.6	82.46	1	Array
Dongtalede_IA_K	China	/	48.08	86.36	1	Array
Dongtalede_IA1	China	/	48.08	86.36	1	Array
Dongtalede_IA2	China	/	48.08	86.36	1	Array
Eminhuojierte_IA	China	/	46.39	83.83	1	Array
G218_IA_K	China	/	43.8	82.51	1	Array
G218_IA1	China	/	43.8	82.51	4	Array
G218_IA2	China	/	43.8	82.51	1	Array
Guanjingtai_IA	China	/	43.8	82.51	1	Array
Jierzankale_IA_K	China	/	37.77	75.22	4	Array
Jierzankale_IA1	China	/	37.77	75.22	4	Array
Jierzankale_IA2	China	/	37.77	75.22	4	Array
Jierzankale_IA3	China	/	37.77	75.22	1	Array
Jirentaigoukou_IA_K	China	/	43.79	82.64	3	Array
Jirentaigoukou_IA1	China	/	43.79	82.64	3	Array
Jirentaigoukou_IA2	China	/	43.79	82.64	1	Array
Jirentaigoukou_IA3	China	/	43.79	82.64	1	Array
Junmachanyilian_IA1	China	/	43.22	81.84	1	Array
Junmachanyilian_IA2	China	/	43.22	81.84	1	Array
Kalatasi_IA	China	/	47.7	86.87	1	Array
Kalatasi_IA_K	China	/	47.7	86.87	1	Array
Kuokesuxi_IA_K	China	/	43.22	81.84	1	Array
Kuokesuxi_IA1	China	/	43.08	81.52	3	Array
Kuokesuxi_IA2	China	/	43.08	81.52	1	Array
Kuokesuxi_IA3	China	/	43.08	81.52	1	Array
Kuokesuxi_IA4	China	/	43.08	81.52	1	Array
Liushui_IA1	China	/	36.46	81.95	1	Array
Liushui_IA2	China	/	36.46	81.95	1	Array
Liushui_IA3	China	/	36.46	81.95	1	Array
Liushui_IA4	China	/	36.46	81.95	1	Array
Qiafuqihaishuiku_IA	China	/	43.23	82.28	1	Array
Sahaxibei_IA	China	/	43.54	83.28	1	Array
Sandaohaizi_IA_KL	China	/	46.48	90.74	1	Array
Shirenzigou_IA	China	/	43.6097	93.1667	6	Array
Shirenzigou_IA_E	China	/	43.6097	93.1667	1	Array
Shirenzigou_IA_W	China	/	43.6097	93.1667	4	Array
Simutasi_IA1	China	/	42.45	81.5	1	Array
Simutasi_IA2	China	/	42.45	81.5	1	Array
Songshugou_IA1	China	/	47.44	85.87	2	Array
Songshugou_IA2	China	/	47.44	85.87	2	Array
Songshugou_IA3	China	/	47.44	85.87	1	Array
Songshugou_IA4	China	/	47.44	85.87	1	Array
Tangbalesayi_IA_K	China	/	43.6	82.62	1	Array
Tangbalesayi_IA1	China	/	43.6	82.62	4	Array
Tielieketesai_IA1	China	/	43.43	83.26	1	Array
Tielieketesai_IA2	China	/	43.43	83.26	1	Array
Tielieketesai_IA3	China	/	43.43	83.26	1	Array
Tuwaxingcun_IA	China	/	47.7	86.87	1	Array
Wulanbuluke_IA_K	China	/	43.83	82.8	1	Array
Wulanbuluke_IA1	China	/	43.83	82.8	1	Array
Wulanbuluke_IA2	China	/	43.83	82.8	1	Array
Wutulan_IA	China	/	43.83	82.72	9	Array
Wutulan_IA_K	China	/	43.83	82.72	2	Array
Wuzan_IA1	China	/	43.22	81.84	1	Array
Wuzan_IA2	China	/	43.22	81.84	2	Array
Wuzan_IA3	China	/	43.22	81.84	1	Array
Wuzan_IA4	China	/	43.22	81.84	1	Array
Zeketai_IA	China	/	43.54	83.28	1	Array
Zeketai_IA_K	China	/	43.54	83.28	1	Array
Zhagunluke_IA_K	China	/	38.27	85.33	5	Array
Zhagunluke_IA_KL	China	/	38.27	85.33	2	Array
Zhagunluke_IA1	China	/	38.27	85.33	2	Array
Zhagunluke_IA2	China	/	38.27	85.33	3	Array
Zhagunluke_IA3	China	/	38.27	85.33	1	Array
Zhagunluke_IA4	China	/	38.27	85.33	1	Array
Abusanteer_HE	China	/	43.807	80.81	1	Array
Ayousaigoukou_HE	China	/	43.54	83.27	1	Array
Baiyanghe_HE	China	/	43.76	89.26	1	Array
Dongtalede_HE	China	/	48.08	86.36	1	Array
G218_HE	China	/	43.8	82.51	1	Array
Hetian_HE_L	China	/	36.97	79.94	2	Array
Hetian_HE1	China	/	36.97	79.94	5	Array
Hetian_HE2	China	/	36.97	79.94	1	Array
Hetian_HE3	China	/	36.97	79.94	1	Array
Jirentaigoukou_HE	China	/	43.79	82.64	1	Array
Junmachanyilian_HE_K	China	/	43.22	81.84	1	Array
Junmachanyilian_HE1	China	/	43.22	81.84	1	Array
Junmachanyilian_HE2	China	/	43.22	81.84	1	Array
Junmachanyilian_HE3	China	/	43.22	81.84	1	Array
Kafulang_HE	China	/	43.91	82.08	1	Array
Keqikesubutai_HE	China	/	43.91	82.08	1	Array
Shanpula_HE_KL	China	/	37.07	80.19	1	Array
Shanpula_HE1	China	/	37.07	80.19	2	Array
Shanpula_HE2	China	/	37.07	80.19	1	Array
Shanpula_HE3	China	/	37.07	80.19	1	Array
Shanpula_HE4	China	/	37.07	80.19	1	Array
Simutasi_HE	China	/	42.45	81.5	1	Array
Tangbalesayi_HE_K	China	/	43.6	82.62	1	Array
Tangbalesayi_HE1	China	/	43.6	82.62	1	Array
Tangbalesayi_HE2	China	/	43.6	82.62	1	Array
Tangbalesayi_HE3	China	/	43.6	82.62	1	Array
Xianshuiquangucheng_HE	China	/	41.34	86.26	1	Array
Xianshuiquangucheng_HE_K	China	/	41.34	86.26	1	Array
Xikakandasayi_HE	China	/	41.76	86.15	1	Array
Zhagunluke_IA5	China	/	38.27	85.33	1	Array
GaoHuaHua	China	/	25.1	107.66	7	Array
BaBanQinCen	China	/	24.15	107.51	7	Array
LaCen	China	/	24	107.6	3	Array
Yiyang	China	/	23.33	107.5	1	Array
Shenxian	China	/	23.31	107.59	1	Array
Baojianshan	China	/	22.34	106.85	1	Array
Dushan	China	/	23.6	107.13	1	Array
Layi	China	/	24.08	107.62	1	Array
Longlin	China	/	24.64	105.17	1	Array
Chuanyun_H	China	/	25.6572	117.316	1	Array
Liangdao1_EN	China	/	26.3	120.2	1	Array
Liangdao2_EN	China	/	26.4	120.2	1	Array
Qihe_EN	China	/	25.4644	117.663	1	Array
Suogang_LN	China	/	23.5	119.6	2	Array
Taiwan_Gongguan	China	/	22.675	121.49	1	Array
Taiwan_Hanben	China	/	24.3278	121.766	34	Array
Tanshishan_LN	China	/	26.1463	119.158	2	Array
Xitoucun_LN	China	/	26.2272	119.077	5	Array
Russia_Ust_Ishim	Russia	/	57.7	71.1	1	Array
Russia_Ust_Ishim_HG	Russia	/	57.7	71.1	1	Array
Russia_Kostenki14	Russia	/	51.23	39.3	2	Array
Russia_Kostenki12	Russia	/	51.23	39.3	1	Array
Russia_Sunghir1	Russia	/	56.1761	40.5025	1	Array
Russia_Sunghir2	Russia	/	56.1761	40.5025	1	Array
Russia_Sunghir3	Russia	/	56.1761	40.5025	1	Array
Russia_Sunghir4	Russia	/	56.1761	40.5025	1	Array
Russia_MA1_HG	Russia	/	52.9	103.5	1	Array
Russia_AfontovaGora2	Russia	/	56.016	92.866	1	Array
Russia_AfontovaGora3	Russia	/	56.05	92.87	1	Array
Russia_Yana_UP	Russia	/	70.72	135.42	2	Array
Russia_Siberia_UP	Russia	/	50.5341	106.274	1	Array
Russia_LenaRiver_LUP	Russia	/	59.95	117.467	1	Array
Russia_Sidelkino_HG	Russia	/	54.53	51.11	1	Array
Russia_Karelia_HG	Russia	/	61.65	35.65	3	Array
Russia_Popovo_HG	Russia	/	61.264	38.905	1	Array
Russia_EHG	Russia	/	62.046	35.364	1	Array
Russia_Samara_HG	Russia	/	53.6806	50.6753	1	Array
Russia_Tyumen_HG	Russia	/	56.0362	69.3389	1	Array
Russia_Sosnoviy_HG	Russia	/	57.3589	65.365	1	Array
Russia_AngaraRiver_EN	Russia	/	52.2888	104.253	1	Array
Russia_LenaRiver_EN	Russia	/	62.3557	130.648	2	Array
Russia_Siberia_Lena_EN	Russia	/	53.9494	105.89	2	Array
Fofonovo_EN	Russia	/	52.0484	106.766	4	Array
DevilsCave_N	Russia	/	44.797	134.622	4	Array
Boisman_MN	Russia	/	42.7894	131.276	12	Array
Russia_UstIda_LN	Russia	/	53.1889	103.368	4	Array
Russia_LenaRiver_MN	Russia	/	60.4583	131.092	1	Array
Russia_AginBuryat_N	Russia	/	50.8158	114.837	2	Array
Russia_AngaraRiver_N	Russia	/	53.2207	103.395	3	Array
Russia_KadalinkaRiver_N	Russia	/	52.0742	113.214	1	Array
Russia_KuengaRiver_N_1	Russia	/	52.2308	116.993	1	Array
Russia_KuengaRiver_N_2	Russia	/	52.2308	116.993	1	Array
Russia_LenaRiver_N	Russia	/	53.8767	106.267	3	Array
Russia_LakeBaikal_N	Russia	/	53.0189	106.761	2	Array
Russia_Yaroslavl_VolosovoLyalovo_N	Russia	/	56.5714	39.0117	1	Array
Russia_Buryatia_PreBronze	Russia	/	52.0484	106.766	4	Array
Russia_CentralYakutia_LN	Russia	/	62.0667	132.333	2	Array
Russia_KolymaRiver_LN	Russia	/	66.8	152.633	3	Array
Russia_Caucasus_Eneolithic	Russia	/	44.2506	40.2192	1	Array
Russia_Khvalynsk_Eneolithic	Russia	/	52.3534	48.0784	3	Array
Russia_Steppe_Eneolithic	Russia	/	44.02	43.1555	3	Array
Russia_Lokomotiv_Eneolithic	Russia	/	52.2869	104.249	4	Array
Russia_Shamanka_Eneolithic	Russia	/	51.6983	103.703	10	Array
Russia_Maikop	Russia	/	43.0844	44.6327	1	Array
Russia_Caucasus_Maikop	Russia	/	43.0844	44.6327	2	Array
Russia_Caucasus_Maikop_Novosvobodnaya	Russia	/	44.385	40.3946	4	Array
Russia_Steppe_Maikop	Russia	/	45.7257	43.9869	3	Array
Russia_Caucasus_LateMaikop	Russia	/	43.9054	43.5219	2	Array
Russia_LateMaikop	Russia	/	45.05	39.91	1	Array
Russia_Caucasus_EBA_Yamnaya	Russia	/	45.659	42.6067	3	Array
Russia_EBA_Yamnaya_Samara	Russia	/	51.27	58.18	2	Array
Russia_Kalmykia_EBA_Yamnaya	Russia	/	46.615	43.334	6	Array
Russia_UstBelaya_Angara	Russia	/	52.9169	103.657	9	Array
Russia_Kurma_EBA	Russia	/	53.1792	106.963	2	Array
Russia_Moscow_Fatyanovo_BA	Russia	/	55.6364	35.8997	2	Array
Russia_LakeBaikal_BA	Russia	/	51.6945	103.705	1	Array
Russia_NorthCaucasus_EBA	Russia	/	43.8227	43.3503	1	Array
Russia_Samara_EBA_Yamnaya	Russia	/	52.9128	50.9906	8	Array
Russia_Afanasievo	Russia	/	51.498	85.97	30	Array
Russia_Caucasus_KuraAraxes	Russia	/	42.1798	48.0661	1	Array
Russia_North_Caucasus	Russia	/	45.5372	41.1165	6	Array
Russia_Siberia_Irkutsk_EBA	Russia	/	52.2791	104.252	3	Array
Russia_Siberia_Lena_EBA	Russia	/	54.3863	105.173	10	Array
Russia_Siberia_Tenisei_EBA	Russia	/	55.9903	92.851	1	Array
Russia_North_Caucasus_MBA	Russia	/	43.354	43.7219	3	Array
Russia_MBA_Poltavka	Russia	/	49.9667	44.6667	7	Array
Russia_Steppe_Catacomb	Russia	/	45.7257	43.9869	4	Array
Russia_MLBA_Krasnoyarsk	Russia	/	55.1924	89.3053	16	Array
Russia_MLBA_Potapovka	Russia	/	53.5898	50.5713	1	Array
Russia_MLBA_Sintashta	Russia	/	52.637	59.536	40	Array
Russia_Potapovka	Russia	/	52.9128	50.9906	1	Array
Russia_Steppe_Lola	Russia	/	44.7349	41.9387	1	Array
Russia_Petrovka	Russia	/	53.876	59.076	3	Array
Russia_Bolshoy	Russia	/	69.2239	33.4828	6	Array
Russia_Srubnaya	Russia	/	53.08	50.36	12	Array
Russia_Srubnaya_Alakul	Russia	/	52.583	56.847	11	Array
Russia_Shamanka_EBA	Russia	/	51.6983	103.703	5	Array
Russia_UstIda_EBA	Russia	/	53.1889	103.368	4	Array
UstBelaya_EBA	Russia	/	52.9169	103.657	3	Array
Altai_MLBA	Russia	/	/	/	7	Array
Russia_Andronovo	Russia	/	53.456	85.447	3	Array
Russia_AngaraRiver_BA	Russia	/	53.2207	103.395	5	Array
Russia_BA_Okunevo	Russia	/	54.3718	91.5069	14	Array
Russia_Chita_BA	Russia	/	50.3172	118.275	1	Array
Russia_Ivanovo_Fatyanovo_BA	Russia	/	57.1345	39.9757	4	Array
Russia_Krasnoyarsk_BA	Russia	/	56.1947	95.8195	1	Array
Russia_LenaRiver_BA	Russia	/	54.0066	105.681	3	Array
Russia_Tver_Fatyanovo_BA	Russia	/	57.7401	36.633	3	Array
Russia_Yaroslavl_Fatyanovo_BA	Russia	/	57.5345	39.5525	9	Array
Russia_Caucasus_LBA_Dolmen	Russia	/	44.5833	38.1667	1	Array
Russia_LBA	Russia	/	56.016	92.866	2	Array
Russia_LBA_Priobrazhenka	Russia	/	55.51	77.05	1	Array
Russia_Tagar	Russia	/	54.6758	90.8536	8	Array
Russia_Sarmatian	Russia	/	43.8901	43.2212	8	Array
Russia_Buryatia_EIA	Russia	/	51.502	107.456	1	Array
Russia_EIA_Sargatka_IA	Russia	/	56.5	63.38	17	Array
Russia_EarlySarmatian	Russia	/	51.763	55.127	2	Array
Russia_EarlySarmatian_SouthernUrals	Russia	/	51.9912	58.0394	5	Array
Russia_EasternScythian_SouthernUrals	Russia	/	53.0188	61.9737	1	Array
Russia_MiddleSarmatian_SouthernUrals	Russia	/	53.8587	55.4487	1	Array
Russia_Buryatia_Xiongnu	Russia	/	50.4974	106.406	7	Array
Russia_LateSarmatian	Russia	/	52.9851	58.1243	3	Array
Russia_IA	Russia	/	59.4638	28.7782	8	Array
Russia_Tuva_IA_AldyBel	Russia	/	52.0961	93.7111	2	Array
Russia_Blagovechensk_IA	Russia	/	49.6731	127.885	1	Array
Russia_CentralYakutia_IA	Russia	/	63.0739	130.737	1	Array
Russia_Gorokhov_IA_1	Russia	/	54.99	73.37	1	Array
Russia_Gorokhov_IA_2	Russia	/	54.99	73.37	1	Array
Russia_Gorokhov_IA_3	Russia	/	54.99	73.37	1	Array
Russia_IA_2	Russia	/	53.456	85.447	1	Array
Russia_IA_Yankovsky	Russia	/	43.0614	131.887	1	Array
Russia_Uelen_IA	Russia	/	66.157	-169.798	1	Array
Ekven_IA	Russia	/	66.1611	-169.822	6	Array
Chandman_IA	Russia	/	/	/	9	Array
Russia_Alan	Russia	/	43.9586	42.5873	5	Array
Russia_SaltovoMayaki	Russia	/	50.4762	36.9828	3	Array
Russia_Viking	Russia	/	54.78	31.87	24	Array
Russia_Uelen_OldBeringSea	Russia	/	66.1611	-169.822	4	Array
Russia_Ekven_OldBeringSea	Russia	/	66.1214	-170.46	16	Array
Russia_Mezhovskaya	Russia	/	53.043	57.066	3	Array
Russia_Medieval_Nomad	Russia	/	47.2824	39.541	1	Array
Russia_AngaraRiver_Medieval	Russia	/	57.4743	102.836	1	Array
Russia_Arkhangelsk_Veretye_Mesolithic	Russia	/	61.2312	38.9093	1	Array
Russia_Caucasus_Medieval	Russia	/	44.9667	37.5044	3	Array
Russia_Heshui_Mohe_Early_Medieval	Russia	/	/	/	1	Array
Russia_KusnarenkovoKarajakupovo_Medieval	Russia	/	55.8486	61.5521	1	Array
Russia_Sunghir_Medieval	Russia	/	56.1761	40.5025	1	Array
Russia_UstBelaya_Angara_Medieval	Russia	/	52.9169	103.657	1	Array
Russia_Vologda_Veretye_Mesolithic	Russia	/	60.4678	38.9006	1	Array
Russia_Yana_Medieval	Russia	/	70.72	135.42	1	Array
Russia_ArgunRiver_M	Russia	/	50.0171	118.939	1	Array
Russia_Buryatia_M	Russia	/	55.6689	115.872	1	Array
Russia_Kolyma_M	Russia	/	68.6	159.1	1	Array
Russia_EarlyMedieval_Heshui_Mohe_1	Russia	/	45.9136	134.877	1	Array
Russia_Chalmny_Varre	Russia	/	67.1675	37.5864	2	Array
UstBelaya_MED	Russia	/	52.9169	103.657	1	Array
Mongolia_Salkhit_UP	Mongolia	/	48.27	112.36	1	Array
Mongolia_North_N	Mongolia	/	49.5347	103.282	6	Array
Mongolia_East_N	Mongolia	/	48.29	115.1	2	Array
Mongolia_Dornod_PreBronze	Mongolia	/	48.0704	114.666	1	Array
Mongolia_Arkhangai_PreBronze	Mongolia	/	48.5147	101.308	1	Array
Mongolia_Bayankhongor_EBA	Mongolia	/	46.3056	100.761	2	Array
EastMongolia_preBA	Mongolia	/	/	/	1	Array
CentralMongolia_preBA	Mongolia	/	/	/	1	Array
Mongolia_Chalcolithic_Afanasievo_1	Mongolia	/	46.4	100.82	1	Array
Mongolia_EBA_Ulgii_1	Mongolia	/	49.336	88.712	3	Array
Mongolia_Chalcolithic_Afanasievo_2	Mongolia	/	49.336	88.712	1	Array
Afanasievo_Mongolia	Mongolia	/	/	/	2	Array
Mongolia_EBA_Chemurchek_2	Mongolia	/	46.12	91.57	2	Array
Mongolia_MBA_Munkhkhairkhan_1	Mongolia	/	49.3925	102.703	2	Array
Mongolia_MBA_Munkhkhairkhan_2	Mongolia	/	47.0474	91.8396	1	Array
Mongolia_MBA_Munkhkhairkhan_3	Mongolia	/	47.069	91.83	1	Array
Mongolia_Sukhbaatar_MLBAXiongnuLateMedieval	Mongolia	/	46.2841	111.768	10	Array
Mongolia_LBA_MongunTaiga_1	Mongolia	/	47.069	91.83	1	Array
Mongolia_LBA_Ulaanzukh_2	Mongolia	/	46.2841	111.768	3	Array
Mongolia_EIA_SlabGrave_1	Mongolia	/	48.6925	110.193	13	Array
Mongolia_LBA_MongunTaiga_3	Mongolia	/	49.96	92.05	3	Array
Mongolia_Khovd_MLBA	Mongolia	/	47.06	91.8425	2	Array
Mongolia_Sukhbaatar_MLBA	Mongolia	/	46.2841	111.768	1	Array
Mongolia_Zavkhan_MLBA	Mongolia	/	49.7038	96.362	2	Array
Mongolia_LBA_CenterWest_4	Mongolia	/	47.4231	92.2258	9	Array
Khovsgol_LBA	Mongolia	/	49.6839	99.8063	18	Array
Khovsgol_LBA_E	Mongolia	/	49.6572	99.7258	1	Array
Khovsgol_LBA_W	Mongolia	/	49.6943	99.7804	1	Array
Mongolia_BA_1	Mongolia	/	49.41	102.69	1	Array
EarlyMed_Turk	Mongolia	/	/	/	7	Array
EarlyMed_Uigur	Mongolia	/	/	/	12	Array
Mongolia_Khovd_MLBAEarlyMedieval	Mongolia	/	45.8564	91.9318	3	Array
Mongolia_LBA_CenterWest_5	Mongolia	/	48.3	89.5	2	Array
Mongolia_Tuv_EIA	Mongolia	/	47.3297	105.665	1	Array
Mongolia_Uvurkhangai_EIALateMedieval	Mongolia	/	46.911	102.771	2	Array
Mongolia_EIA_2	Mongolia	/	45.39	90.798	1	Array
Mongolia_Khentii_EIA_SlabGrave	Mongolia	/	48.6221	110.621	1	Array
Mongolia_EIA_8	Mongolia	/	46.77	111.6	1	Array
Mongolia_Ulaanbaatar_EIALateMedieval	Mongolia	/	47.9111	106.749	2	Array
Ulaanzuukh_SlabGrave	Mongolia	/	/	/	16	Array
Mongolia_EIA_3	Mongolia	/	50.7	99.2	1	Array
Mongolia_EIA_Sagly_4	Mongolia	/	49.96	92.05	14	Array
Mongolia_EIA_5	Mongolia	/	48.68	88.38	1	Array
Mongolia_Uvs_EIAXiongnuLateMedival	Mongolia	/	49.9971	92.054	9	Array
Mongolia_EIA_Pazyryk_6	Mongolia	/	48.68	88.38	1	Array
EarlyXiongnu_rest	Mongolia	/	/	/	6	Array
EarlyXiongnu_west	Mongolia	/	/	/	6	Array
Mongolia_Khuvsgul_XiongnuLateMedieval_1	Mongolia	/	49.1623	101.424	5	Array
Mongolia_Khuvsgul_XiongnuLateMedieval_2	Mongolia	/	49.1623	101.424	5	Array
Mongolia_Khentii_Xiongnu	Mongolia	/	47.8131	108.532	2	Array
Mongolia_Khuvsgul_Xiongnu	Mongolia	/	49.2747	101.496	1	Array
Mongolia_Arkhangai_Xiongnu	Mongolia	/	47.8345	101.714	4	Array
Mongolia_Bulgan_Xiongnu	Mongolia	/	48.5955	102.83	3	Array
Mongolia_Khovd_Xiongnu	Mongolia	/	47.4031	92.1049	1	Array
Mongolia_Sukhbaatar_Xiongnu	Mongolia	/	45.905	115.366	1	Array
Mongolia_Tuv_Xiongnu	Mongolia	/	47.7878	106.609	2	Array
Mongolia_Uvurkhangai_Xiongnu	Mongolia	/	44.6542	102.061	2	Array
LateXiongnu_sarmatian	Mongolia	/	/	/	13	Array
LateXiongnu	Mongolia	/	/	/	25	Array
LateXiongnu_han	Mongolia	/	/	/	8	Array
Mongolia_Arkhangai_XiongnuEarlyMedieval_2	Mongolia	/	47.7993	102.361	3	Array
Mongolia_Selenge_Xiongnu	Mongolia	/	49.7444	106.669	1	Array
Mongolia_Khentii_XiongnuLateMedieval	Mongolia	/	47.3959	109.815	2	Array
Mongolia_EIA_Xiongnu_7	Mongolia	/	49.96	92.05	1	Array
Mongolia_Dornod_Xiongnu	Mongolia	/	47.922	112.966	1	Array
Mongolia_Khovd_MLBAXiongnuLateMedieval	Mongolia	/	47.06	91.8425	3	Array
Mongolia_Arkhangai_XiongnuEarlyMedieval_1	Mongolia	/	47.7993	102.361	1	Array
Mongolia_Arkhangai_XiongnuEarlyMedieval_3	Mongolia	/	47.7993	102.361	5	Array
Mongolia_Selenge_XiongnuMedieval	Mongolia	/	49.2484	105.378	3	Array
Mongolia_IA_Xianbei	Mongolia	/	45.39	90.798	1	Array
Mongolia_Bulgan_EarlyMedievalLateMedieval	Mongolia	/	47.8547	104.046	6	Array
Mongolia_Sukhbaatar_XiongnuLateMedieval	Mongolia	/	45.3572	113.142	3	Array
Mongolia_Arkhangai_EarlyMedieval	Mongolia	/	47.451	103.149	7	Array
Mongolia_Bulgan_EarlyMedieval	Mongolia	/	47.9551	104.642	1	Array
Mongolia_Arkhangai_MLBAtoEIAorMedieval	Mongolia	/	47.1108	102.079	1	Array
Mongolia_Medieval	Mongolia	/	/	/	1	Array
Mongolia_Bulgan_LateMedieval	Mongolia	/	47.929	104.524	2	Array
Mongolia_Arkhangai_LateMedieval	Mongolia	/	48.0909	100.542	3	Array
Mongolia_Dornod_LateMedieval	Mongolia	/	49.1446	114.877	7	Array
Mongolia_Dundgobi_LateMedieval	Mongolia	/	45.5307	104.074	2	Array
Mongolia_Khentii_LateMedieval	Mongolia	/	47.2166	108.972	2	Array
Mongolia_Khovd_LateMedieval	Mongolia	/	47.06	91.8425	2	Array
Mongolia_Khuvsgul_LateMedieval	Mongolia	/	49.4361	101.461	2	Array
Mongolia_Selenge_LateMedieval	Mongolia	/	49.7444	106.669	6	Array
Mongolia_Sukhbaatar_LateMedieval	Mongolia	/	46.9715	112.054	9	Array
Mongolia_Tuv_LateMedieval	Mongolia	/	47.7215	106.411	4	Array
Mongolia_Umungobi_LateMedieval	Mongolia	/	44.0827	103.607	6	Array
Mongolia_Uvurkhangai_LateMedieval	Mongolia	/	47.1986	102.806	1	Array
Mongolia_Khuvsgul_MLBALateMedieval	Mongolia	/	49.4022	100.413	2	Array
Mongolia_Selenge_XiongnuLateMedieval	Mongolia	/	49.3062	105.909	3	Array
LateMed_Mongol	Mongolia	/	/	/	61	Array
LateMed_Khitan	Mongolia	/	/	/	3	Array
Afghanistan_DarralKur_MBA	Afghanistan	/	36.7833	70	1	Array
Kazakhstan_Botai_Eneolithic	Kazakhstan	/	53.306	67.6482	5	Array
Kazakhstan_Kumsay_EBA	Kazakhstan	/	49.49	58.51	4	Array
Kazakhstan_Dali_EBA	Kazakhstan	/	45.1324	79.3644	1	Array
Kazakhstan_CentralSteppe_EMBA	Kazakhstan	/	52.6298	76.7276	2	Array
Kazakhstan_Mereke_MBA	Kazakhstan	/	50.7702	49.34	2	Array
Kazakhstan_Kanai_MBA	Kazakhstan	/	48.8327	83.9097	1	Array
Kazakhstan_Zevakinskiy_BA	Kazakhstan	/	50.2249	81.8368	1	Array
Kazakhstan_Maitan_MLBA_Alakul	Kazakhstan	/	50.09	74.44	7	Array
Kazakhstan_MLBA_Karagash	Kazakhstan	/	48.7818	76.453	2	Array
Kazakhstan_MLBA_Alakul_Satan	Kazakhstan	/	49.12	75.81	1	Array
Kazakhstan_MLBA_Dali	Kazakhstan	/	45.1324	79.3644	3	Array
Kazakhstan_MLBA_OyDzhaylau	Kazakhstan	/	42.6894	73.1175	6	Array
Kazakhstan_AkMoustafa_MLBA1	Kazakhstan	/	47.778	72.0097	1	Array
Kazakhstan_MLBA_Alakul_Lisakovskiy	Kazakhstan	/	52.61	62.69	2	Array
Kazakhstan_MLBA_Kairan	Kazakhstan	/	48.7418	76.9957	5	Array
Kazakhstan_Kyzlbulak_MLBA1	Kazakhstan	/	43.2465	77.8138	1	Array
Kazakhstan_Chanchar_MBA	Kazakhstan	/	50.6687	57.7186	1	Array
Kazakhstan_MLBA_KazakhMys	Kazakhstan	/	46.9479	79.9881	4	Array
Kazakhstan_MLBA_Aktogai	Kazakhstan	/	46.9659	80.0347	5	Array
Kazakhstan_MLBA_Solyanka	Kazakhstan	/	/	/	1	Array
Kazakhstan_Shoendykol_MLBA_Fedorovo	Kazakhstan	/	50.82	75.6	3	Array
Kazakhstan_Taldysay_MLBA2	Kazakhstan	/	48.2144	67.0205	1	Array
Kazakhstan_MLBA_Zevakinskiy	Kazakhstan	/	50.2249	81.8368	1	Array
Kazakhstan_Bylkyldak_MLBA	Kazakhstan	/	49.7099	73.8828	1	Array
Kazakhstan_Tasmola_LBA	Kazakhstan	/	48.28	75.36	1	Array
Kazakhstan_LBA_Guruldek	Kazakhstan	/	51.0061	57.9283	1	Array
Kazakhstan_Taldysay_MLBA1	Kazakhstan	/	48.2144	67.0205	1	Array
Kazakhstan_LBA_Molaly	Kazakhstan	/	43.3738	76.5845	1	Array
Kazakhstan_Zevakinskiy_LBA	Kazakhstan	/	50.2249	81.8368	5	Array
Kazakhstan_LBA_Tasbas	Kazakhstan	/	45.1343	79.3679	1	Array
Kazakhstan_IA_Tasbas	Kazakhstan	/	45.1343	79.3679	1	Array
Kazakhstan_Tasmola_EIA	Kazakhstan	/	48.94	74.76	13	Array
Kazakhstan_Saka_IA	Kazakhstan	/	44.49	78.27	3	Array
Kazakhstan_Tasmola_Saka_IA	Kazakhstan	/	49.52	77.82	2	Array
Kazakhstan_Birlik_Tasmola_EIA	Kazakhstan	/	51.14	75.7	2	Array
Kazakhstan_Sarmatian_IA	Kazakhstan	/	43.7	51.33	12	Array
Kazakhstan_CentralSaka	Kazakhstan	/	48.4883	74.4255	5	Array
Kazakhstan_Saka_EIA	Kazakhstan	/	43.65	78.52	1	Array
Kazakhstan_TianShanSaka	Kazakhstan	/	43.3686	77.4267	1	Array
Kazakhstan_Berel_Pazyryk	Kazakhstan	/	49.3356	86.3504	2	Array
Kazakhstan_Korgantas_IA	Kazakhstan	/	50.18	76.91	1	Array
Kazakhstan_Birlik_IA	Kazakhstan	/	51.1387	75.7	1	Array
Kazakhstan_Berel_IA	Kazakhstan	/	49.33	85.79	9	Array
Kazakhstan_LateSarmatian	Kazakhstan	/	50.4501	57.0401	1	Array
Kazakhstann_OtrarCulture_LIA	Kazakhstan	/	41.41	68.8	3	Array
Kazakhstan_OutTurk	Kazakhstan	/	43.0686	68.2489	1	Array
Kazakhstan_Hun_Elite_LIA	Kazakhstan	/	50.47	57.06	1	Array
Kazakhstan_Sarmatian_Turk_IA	Kazakhstan	/	49.21	84.51	2	Array
Kazakhstan_Kayalyk_Medieval	Kazakhstan	/	45.65	80.24	1	Array
Kazakhstan_EBA_Yamnaya	Kazakhstan	/	49.1342	75.8518	1	Array
Kazakhstan_Andronovo	Kazakhstan	/	52.4908	76.8394	1	Array
Kazakhstan_ZevakinoChilikta_IA_2	Kazakhstan	/	50.2	81.8167	1	Array
Kazakhstan_Birlik_EIA	Kazakhstan	/	51.1387	75.7152	1	Array
Kazakhstan_Wusun	Kazakhstan	/	43.0686	68.2489	2	Array
Kazakhstan_Nomad_Hun_Sarmatian	Kazakhstan	/	52.8369	62.8936	2	Array
Kazakhstan_Sarmatian	Kazakhstan	/	52.1811	64.5394	3	Array
Kazakhstan_Nomad_IA	Kazakhstan	/	43.14	76.2253	2	Array
Kazakhstan_Kangju	Kazakhstan	/	42.7331	68.3406	6	Array
Kazakhstan_Nomad_HP	Kazakhstan	/	52.0158	77.1861	2	Array
Kazakhstan_Turk	Kazakhstan	/	43.0686	68.2489	2	Array
Kazakhstan_Kimak	Kazakhstan	/	52.6431	76.7106	1	Array
Kazakhstan_Medieval_Nomad	Kazakhstan	/	43.3711	77.4389	5	Array
Kazakhstan_Karluk_1	Kazakhstan	/	43.2025	76.9817	1	Array
Kazakhstan_Karakhanid	Kazakhstan	/	43.2025	76.9817	1	Array
Kazakhstan_Karluk_2	Kazakhstan	/	43.2025	76.9817	1	Array
Kazakhstan_Kipchak1	Kazakhstan	/	49.0436	73.6211	1	Array
Kazakhstan_Kipchak2	Kazakhstan	/	52.6925	62.6472	1	Array
Kazakhstan_GoldenHordeAsian	Kazakhstan	/	43.0686	68.2489	1	Array
Kazakhstan_GoldenHordeEuro	Kazakhstan	/	43.0686	68.2489	1	Array
Kazakhstan_His	Kazakhstan	/	43.0686	68.2489	2	Array
Kazakstan_Sargat_IA	Kazakhstan	/	53.05	70.18	1	Array
Kyrgyzstan_Aygirdjal_BA	Kyrgyzstan	/	41.4315	75.8855	2	Array
Kyrgyzstan_TianShanSaka	Kyrgyzstan	/	41.4997	75.8042	8	Array
Kyrgyzstan_Saka_IA	Kyrgyzstan	/	42.2	75.52	7	Array
Kyrgyzstan_TianShanHun	Kyrgyzstan	/	41.5014	75.7947	12	Array
Kyrgyzstan_AlaiNura_IA	Kyrgyzstan	/	41.41	71.5	6	Array
Kyrgyzstan_Korgantas_IA_2	Kyrgyzstan	/	49.33	75.12	1	Array
Kyrgyzstan_Korgantas_IA_1	Kyrgyzstan	/	49.33	75.12	1	Array
Kyrgyzstan_Korgantas_IA_3	Kyrgyzstan	/	49.33	75.12	1	Array
Kyrgyzstan_Chuy_KaraDjigach_BlackDeath_Medieval	Kyrgyzstan	/	42.806	74.6858	2	Array
Kyrgyzstan_Chuy_Burana_BlackDeath_Medieval	Kyrgyzstan	/	42.7167	75.243	1	Array
Kyrgyzstan_TianShan_Hun	Kyrgyzstan	/	42.1567	77.4056	4	Array
Kyrgyzstan_Turk	Kyrgyzstan	/	43.0686	68.2489	1	Array
Kyrgyzstan_Medieval_Nomad	Kyrgyzstan	/	42.0744	76.9611	3	Array
Tajikistan_BA_DashtiKozy	Tajikistan	/	39.4481	68.0314	3	Array
Tajikistan_C_Sarazm	Tajikistan	/	39.5072	67.4608	2	Array
Tajikistan_Ksirov_Kushan	Tajikistan	/	37.4156	68.1737	3	Array
Turkmenistan_C_Geoksyur	Turkmenistan	/	37.1907	61.0343	21	Array
Turkmenistan_C_Namazga	Turkmenistan	/	37.4557	60.7459	2	Array
Turkmenistan_C_Parkhai	Turkmenistan	/	38.348	56.2454	4	Array
Turkmenistan_C_TepeAnau	Turkmenistan	/	37.872	58.225	3	Array
Turkmenistan_EBA_Parkhai	Turkmenistan	/	38.348	56.2454	1	Array
Turkmenistan_Gonur_BA_1	Turkmenistan	/	38.2123	62.0344	19	Array
Turkmenistan_Gonur_BA_2	Turkmenistan	/	38.2123	62.0344	3	Array
Turkmenistan_BA_Gonur_3	Turkmenistan	/	38.2123	62.0344	1	Array
Turkmenistan_BA_Gonur_4	Turkmenistan	/	38.2123	62.0344	1	Array
Turkmenistan_IA	Turkmenistan	/	38.7185	61.6923	1	Array
Turkmenistan_LBA_Parkhai	Turkmenistan	/	38.348	56.2454	1	Array
Turkmenistan_LBA_Sumbar	Turkmenistan	/	37.9316	58.4325	1	Array
Turkmenistan_MBA_Parkhai	Turkmenistan	/	38.348	56.2454	1	Array
Uzbekistan_Bustan_BA	Uzbekistan	/	37.6667	67	10	Array
Uzbekistan_Dzharkutan_BA_1	Uzbekistan	/	37.75	67	6	Array
Uzbekistan_Dzharkutan_BA_2	Uzbekistan	/	37.75	67	2	Array
Uzbekistan_Dzharkutan_BA_3	Uzbekistan	/	37.75	67	1	Array
Uzbekistan_Kashkarchi_BA	Uzbekistan	/	40.3772	71.855	2	Array
Uzbekistan_Kokcha_BA	Uzbekistan	/	40.54	64.99	3	Array
Uzbekistan_SappaliTepe_BA	Uzbekistan	/	37.4167	66.8333	11	Array
Uzbekistan_SappaliTepe_BA2	Uzbekistan	/	37.4167	66.8333	2	Array
Uzbekistan_Bustan_Eneolithic	Uzbekistan	/	37.6667	67	1	Array
India_Harappan	India	/	29.2881	76.1131	1	Array
India_RoopkundA	India	/	30.2472	79.7374	23	Array
India_RoopkundB	India	/	30.2472	79.7374	12	Array
India_RoopkundC	India	/	30.2472	79.7374	1	Array
Indian_GreatAndaman_100BP	India	/	12.5	92.8	1	Array
Iran_C_SehGabi	Iran	/	34.5	47.96	5	Array
Iran_C_TepeHissar	Iran	/	36.1544	54.3836	14	Array
Iran_DinkhaTepe_BA_IA_1	Iran	/	37.0079	45.1658	6	Array
Iran_DinkhaTepe_BA_IA_2	Iran	/	37.0079	45.1658	8	Array
Iran_GanjDareh_Historic	Iran	/	34.45	48.116	1	Array
Iran_GanjDareh_N	Iran	/	34.45	48.116	10	Array
Iran_HajjiFiruz_BA	Iran	/	36.9944	45.4744	2	Array
Iran_HajjiFiruz_IA	Iran	/	36.9944	45.4744	2	Array
Iran_HajjiFiruz_N	Iran	/	36.9944	45.4744	8	Array
Iran_Hasanlu_IA	Iran	/	37.005	45.459	18	Array
Iran_Hasanlu_LBA_2	Iran	/	37.005	45.459	1	Array
Iran_Hasanlu_MBA	Iran	/	37.005	45.459	1	Array
Iran_Mesolithic_BeltCave	Iran	/	35.591	53.501	2	Array
Iran_Mesolithic_HotuIIIb	Iran	/	35.591	53.501	1	Array
Iran_ShahrISokhta_BA1	Iran	/	30.6499	61.4003	8	Array
Iran_ShahrISokhta_BA2	Iran	/	30.6499	61.4003	11	Array
Iran_ShahrISokhta_BA3	Iran	/	30.6499	61.4003	1	Array
Iran_TepeAbdulHosein_N	Iran	/	34.1883	48.3689	3	Array
Iran_Wezmeh_N	Iran	/	34.6129	47.1057	1	Array
Pakistan_Aligrama_H	Pakistan	/	34.8049	72.3182	3	Array
Pakistan_Barikot_H	Pakistan	/	34.757	72.3624	4	Array
Pakistan_Butkara_H	Pakistan	/	34.7614	72.3701	3	Array
Pakistan_SaiduSharif_H	Pakistan	/	34.757	72.3624	10	Array
Pakistan_Aligrama_IA	Pakistan	/	34.8049	72.3182	3	Array
Pakistan_Arkotkila_IA	Pakistan	/	34.8626	72.2409	1	Array
Pakistan_Barikot_IA	Pakistan	/	34.757	72.3624	3	Array
Pakistan_Butkara_IA	Pakistan	/	34.7658	72.3491	4	Array
Pakistan_Gogdara_IA	Pakistan	/	34.7488	72.3084	2	Array
Pakistan_Katelai_IA	Pakistan	/	34.7658	72.3491	30	Array
Pakistan_Loebanr_IA	Pakistan	/	34.7515	72.4019	32	Array
Pakistan_Udegram_IA	Pakistan	/	34.7432	72.3142	12	Array
Pakistan_Barikot_Medieval_2	Pakistan	/	34.757	72.3624	1	Array
Pakistan_Parwak_Medieval	Pakistan	/	36.2802	72.4147	1	Array
Pakistan_RajaGira_Medieval	Pakistan	/	34.757	72.3624	1	Array
Pakistan_Singoor_Medieval	Pakistan	/	36.2803	72.4147	1	Array
Pakistan_Udegram_Medieval_Ghaznavid	Pakistan	/	34.7432	72.3142	1	Array
Anatolia_EBA	Turkey	/	38.6293	34.2977	4	Array
Anatolia_IA	Turkey	/	39.3458	33.7881	2	Array
Anatolia_MLBA	Turkey	/	39.3458	33.7881	5	Array
Anatolia_N	Turkey	/	40.26	29.65	42	Array
Anatolia_Ottoman_1	Turkey	/	39.3458	33.7881	1	Array
Anatolia_Ottoman_2	Turkey	/	39.3458	33.7881	1	Array
Turkey_Alalakh_MLBA	Turkey	/	36.2378	36.3847	25	Array
Turkey_Archaic_SubGeometric	Turkey	/	37.34	28.04	10	Array
Turkey_Arslantepe_EBA	Turkey	/	38.3819	38.3611	4	Array
Turkey_Arslantepe_LateC	Turkey	/	38.3819	38.3611	17	Array
Turkey_AsikliHoyuk_EN_Preceramic	Turkey	/	38.3482	34.2303	2	Array
Turkey_Barcin_LN	Turkey	/	40.302	29.607	1	Array
Turkey_Boncuklu_N	Turkey	/	37.7519	32.8649	3	Array
Turkey_Buyukkaya_EC	Turkey	/	40.0221	34.6206	1	Array
Turkey_Byzantine	Turkey	/	37.3	28.03	9	Array
Turkey_C	Turkey	/	40.3	29.56	6	Array
Turkey_CamlibelTarlasi_LateC	Turkey	/	40.0197	34.5861	9	Array
Turkey_Catalhoyuk_N_Ceramic	Turkey	/	37.6661	32.8257	11	Array
Turkey_EarlyByzantine_1	Turkey	/	40.39	27.79	4	Array
Turkey_EarlyByzantine_2	Turkey	/	37.34	28.04	6	Array
Turkey_EBA	Turkey	/	40.69	35.56	25	Array
Turkey_Epipaleolithic	Turkey	/	37.4833	33.0333	1	Array
Turkey_Hellenistic	Turkey	/	37.415	41.373	12	Array
Turkey_IA	Turkey	/	38.34	43.45	7	Array
Turkey_Ikiztepe_LateC	Turkey	/	41.6137	35.8711	14	Array
Turkey_Kumtepe_N	Turkey	/	39.95	26.2	1	Array
Turkey_KurikiHoyuk_C	Turkey	/	37.79	41.01	2	Array
Turkey_LateC_EBA	Turkey	/	37.5432	41.8662	1	Array
Turkey_MBA	Turkey	/	36.69	37.17	6	Array
Turkey_Medieval	Turkey	/	37.415	41.373	1	Array
Turkey_N	Turkey	/	40.3037	29.6085	1	Array
Turkey_Ottoman	Turkey	/	40.42	29.71	3	Array
Turkey_Ottoman_ArabGraves	Turkey	/	37.34	28.04	12	Array
Turkey_Persian	Turkey	/	39.6525	31.9967	1	Array
Turkey_PostMedieval	Turkey	/	37.415	41.373	1	Array
Turkey_PPNA	Turkey	/	37.5262	41.8452	1	Array
Turkey_Roman_1	Turkey	/	41.313	36.33	2	Array
Turkey_Roman_2	Turkey	/	40.18	28.69	2	Array
Turkey_Roman_4	Turkey	/	41.313	36.33	1	Array
Turkey_Roman_5	Turkey	/	37.3	28.03	4	Array
Turkey_RomanByzantine_3	Turkey	/	37.415	41.373	1	Array
Turkey_SoutheastByzantine	Turkey	/	37.177	40.952	12	Array
Turkey_TellAtchana_MLBA	Turkey	/	36.2378	36.3847	11	Array
Turkey_TellKurdu_EC	Turkey	/	36.3294	36.4443	5	Array
Turkey_TellKurdu_EMC	Turkey	/	36.3294	36.4443	1	Array
Turkey_TepecikCiftlik_N	Turkey	/	38.1722	34.4939	3	Array
Turkey_TitrisHoyuk_EBA	Turkey	/	37.4759	38.6783	3	Array
Turkey_WestByzantine	Turkey	/	40.42	29.71	11	Array

## Sheet: table S2
Table S2. Top 100 values of the admixture-f3(Source1, Source2; Kyrgyz_Kyrgyz/Uyghur_Almaty/Turkmen_Turkmenistan/Karakalpak_Karakalpakstan/Uzbek_Turkistan/Hazara_Afghanistan)
Source1	Source2	Target	f_3	std.err	Z	SNPs
Nanai	Italian_Toscani1K	Kyrgyz_Kyrgyz	-0.01176	0.000385	-30.527	454048
Nanai	GBR	Kyrgyz_Kyrgyz	-0.011739	0.00039	-30.128	447309
Nanai	Italian_North	Kyrgyz_Kyrgyz	-0.011809	0.000393	-30.021	441611
Nanai	Spanish	Kyrgyz_Kyrgyz	-0.011504	0.000385	-29.903	479724
Nanai	French	Kyrgyz_Kyrgyz	-0.011547	0.000388	-29.781	454322
Nanai	Iberian_Spain1K	Kyrgyz_Kyrgyz	-0.011547	0.00039	-29.602	460272
Ulchi	Italian_Toscani1K	Kyrgyz_Kyrgyz	-0.010889	0.000369	-29.485	458741
Nanai	Basque	Kyrgyz_Kyrgyz	-0.011872	0.000404	-29.354	441999
Ulchi	GBR	Kyrgyz_Kyrgyz	-0.010778	0.000369	-29.213	452157
Ulchi	Spanish	Kyrgyz_Kyrgyz	-0.01066	0.00037	-28.791	484308
Ulchi	French	Kyrgyz_Kyrgyz	-0.010641	0.00037	-28.746	459148
Nanai	Orcadian	Kyrgyz_Kyrgyz	-0.011509	0.000401	-28.701	434188
Ulchi	Italian_North	Kyrgyz_Kyrgyz	-0.010959	0.000384	-28.513	447016
Ulchi	Iberian_Spain1K	Kyrgyz_Kyrgyz	-0.010698	0.000376	-28.417	464956
Nanai	Sardinian	Kyrgyz_Kyrgyz	-0.011838	0.000418	-28.349	444742
Ulchi	Basque	Kyrgyz_Kyrgyz	-0.010932	0.000388	-28.194	447462
Ulchi	English	Kyrgyz_Kyrgyz	-0.010869	0.00039	-27.89	438543
Nanai	Ukrainian	Kyrgyz_Kyrgyz	-0.011163	0.000401	-27.834	440876
Nanai	English	Kyrgyz_Kyrgyz	-0.011767	0.000427	-27.569	432236
Nanai	Russian	Kyrgyz_Kyrgyz	-0.01049	0.000382	-27.478	449417
Nanai	Druze	Kyrgyz_Kyrgyz	-0.011096	0.000405	-27.413	455269
Ulchi	Sardinian	Kyrgyz_Kyrgyz	-0.011033	0.000404	-27.319	450148
Nanai	Russia_MLBA_Sintashta	Kyrgyz_Kyrgyz	-0.011098	0.000407	-27.269	427458
Ulchi	Orcadian	Kyrgyz_Kyrgyz	-0.010581	0.000389	-27.223	440172
Ulchi	Ukrainian	Kyrgyz_Kyrgyz	-0.010158	0.000375	-27.094	446231
Ulchi	Russia_MLBA_Sintashta	Kyrgyz_Kyrgyz	-0.010167	0.000379	-26.805	434375
Ulchi	Russian	Kyrgyz_Kyrgyz	-0.009512	0.000356	-26.685	452272
Nanai	Armenian_Hemsheni	Kyrgyz_Kyrgyz	-0.011356	0.000426	-26.651	430195
Nanai	Anatolia_N	Kyrgyz_Kyrgyz	-0.012131	0.000455	-26.645	437693
Ulchi	Druze	Kyrgyz_Kyrgyz	-0.01041	0.000392	-26.585	460275
Nanai	Turkey_SoutheastByzantine	Kyrgyz_Kyrgyz	-0.011048	0.000417	-26.523	408795
Nanai	Abkhasian	Kyrgyz_Kyrgyz	-0.010922	0.000412	-26.497	431991
Nanai	Assyrian	Kyrgyz_Kyrgyz	-0.010869	0.000411	-26.417	432946
Ulaanzuukh_SlabGrave	GBR	Kyrgyz_Kyrgyz	-0.010363	0.000393	-26.364	447442
Nanai	Turkey_EBA	Kyrgyz_Kyrgyz	-0.011578	0.00044	-26.323	425167
Nanai	Moldavian	Kyrgyz_Kyrgyz	-0.011203	0.000426	-26.269	433301
Nanai	Turkey_Alalakh_MLBA	Kyrgyz_Kyrgyz	-0.011168	0.000426	-26.223	426799
Ulaanzuukh_SlabGrave	Italian_Toscani1K	Kyrgyz_Kyrgyz	-0.010106	0.000386	-26.213	454342
Ulchi	Turkey_Alalakh_MLBA	Kyrgyz_Kyrgyz	-0.010326	0.000394	-26.18	433601
Nanai	Iranian	Kyrgyz_Kyrgyz	-0.009544	0.000365	-26.175	453746
Ulchi	Assyrian	Kyrgyz_Kyrgyz	-0.010118	0.000387	-26.157	438260
Nanai	Russia_Viking	Kyrgyz_Kyrgyz	-0.011129	0.000426	-26.105	426617
Nanai	Palestinian	Kyrgyz_Kyrgyz	-0.010185	0.000391	-26.051	471542
Ulchi	Moldavian	Kyrgyz_Kyrgyz	-0.010368	0.000399	-25.981	437928
Ulchi	Anatolia_N	Kyrgyz_Kyrgyz	-0.011262	0.000435	-25.895	444477
Nanai	Lezgin	Kyrgyz_Kyrgyz	-0.010393	0.000403	-25.805	431873
Nanai	Turkey_WestByzantine	Kyrgyz_Kyrgyz	-0.01129	0.000438	-25.8	409623
Ulchi	Turkey_EBA	Kyrgyz_Kyrgyz	-0.010811	0.00042	-25.731	432147
Ulchi	Turkey_SoutheastByzantine	Kyrgyz_Kyrgyz	-0.010323	0.000403	-25.632	416089
Nanai	Turkey_Byzantine	Kyrgyz_Kyrgyz	-0.011488	0.000449	-25.61	406974
Nanai	Russia_Srubnaya	Kyrgyz_Kyrgyz	-0.011423	0.000446	-25.597	420346
Ulaanzuukh_SlabGrave	Spanish	Kyrgyz_Kyrgyz	-0.009971	0.00039	-25.568	480565
Nanai	Russia_Srubnaya_Alakul	Kyrgyz_Kyrgyz	-0.010692	0.00042	-25.432	423713
Nanai	Lak	Kyrgyz_Kyrgyz	-0.010359	0.000408	-25.376	430581
Ulaanzuukh_SlabGrave	Italian_North	Kyrgyz_Kyrgyz	-0.010255	0.000404	-25.372	441654
Ulaanzuukh_SlabGrave	French	Kyrgyz_Kyrgyz	-0.009976	0.000394	-25.306	454945
Nanai	Russia_MLBA_Krasnoyarsk	Kyrgyz_Kyrgyz	-0.010376	0.00041	-25.277	412398
Nanai	Tabasaran	Kyrgyz_Kyrgyz	-0.010417	0.000413	-25.235	431902
Nanai	Turkey_Arslantepe_LateC	Kyrgyz_Kyrgyz	-0.011363	0.000451	-25.169	423245
Nanai	Jew_Iranian	Kyrgyz_Kyrgyz	-0.010752	0.000428	-25.136	432383
Ulaanzuukh_SlabGrave	Iberian_Spain1K	Kyrgyz_Kyrgyz	-0.010011	0.000398	-25.134	460631
Nanai	Iran_Hasanlu_IA	Kyrgyz_Kyrgyz	-0.010305	0.00041	-25.132	436501
Boisman_MN	GBR	Kyrgyz_Kyrgyz	-0.012458	0.000496	-25.13	417793
Ulchi	Russia_Viking	Kyrgyz_Kyrgyz	-0.010053	0.0004	-25.127	434356
Nanai	Kaitag	Kyrgyz_Kyrgyz	-0.010625	0.000423	-25.121	428569
Nanai	Turkey_Hellenistic	Kyrgyz_Kyrgyz	-0.011774	0.000469	-25.106	398208
Ulchi	Tabasaran	Kyrgyz_Kyrgyz	-0.009752	0.000389	-25.062	436522
Nanai	Adygei	Kyrgyz_Kyrgyz	-0.00952	0.00038	-25.025	442403
Ulchi	Palestinian	Kyrgyz_Kyrgyz	-0.009357	0.000374	-25.021	476244
Ulchi	Turkey_WestByzantine	Kyrgyz_Kyrgyz	-0.010555	0.000422	-24.987	417093
Nanai	BedouinA	Kyrgyz_Kyrgyz	-0.009543	0.000383	-24.948	469731
Nanai	Israel_MLBA	Kyrgyz_Kyrgyz	-0.011101	0.000445	-24.936	400267
Nanai	Turkey_TellAtchana_MLBA	Kyrgyz_Kyrgyz	-0.011096	0.000445	-24.913	426159
Ulchi	Jew_Iranian	Kyrgyz_Kyrgyz	-0.010012	0.000403	-24.848	438807
Nanai	Anatolia_EBA	Kyrgyz_Kyrgyz	-0.012194	0.000491	-24.843	416058
Ulchi	Russia_Srubnaya	Kyrgyz_Kyrgyz	-0.010128	0.000408	-24.83	428117
Nanai	Kubachinian	Kyrgyz_Kyrgyz	-0.011272	0.000454	-24.804	424759
Nanai	Kazakhstan_Maitan_MLBA_Alakul	Kyrgyz_Kyrgyz	-0.011361	0.000458	-24.795	407621
Ulaanzuukh_SlabGrave	Sardinian	Kyrgyz_Kyrgyz	-0.010456	0.000422	-24.785	444734
Ulchi	Iran_Hasanlu_IA	Kyrgyz_Kyrgyz	-0.009549	0.000386	-24.74	443294
ARpost9K	GBR	Kyrgyz_Kyrgyz	-0.012629	0.000511	-24.733	353704
Ulchi	Russia_MLBA_Krasnoyarsk	Kyrgyz_Kyrgyz	-0.009304	0.000377	-24.692	419578
Ulchi	Turkey_Arslantepe_LateC	Kyrgyz_Kyrgyz	-0.010577	0.000429	-24.68	430441
Ulchi	Iranian	Kyrgyz_Kyrgyz	-0.008754	0.000355	-24.634	458341
Ulchi	Turkey_Byzantine	Kyrgyz_Kyrgyz	-0.010499	0.000427	-24.611	414577
Boisman_MN	Italian_Toscani1K	Kyrgyz_Kyrgyz	-0.012066	0.000491	-24.558	424521
Nanai	Russia_Afanasievo	Kyrgyz_Kyrgyz	-0.010101	0.000412	-24.524	428991
Boisman_MN	French	Kyrgyz_Kyrgyz	-0.012095	0.000493	-24.524	424968
Nanai	Kazakhstan_MLBA_Alakul_Maitan	Kyrgyz_Kyrgyz	-0.011358	0.000465	-24.43	407705
Nanai	Turkish	Kyrgyz_Kyrgyz	-0.008715	0.000357	-24.389	453975
Armenian_Hemsheni	Ulchi	Kyrgyz_Kyrgyz	-0.010301	0.000422	-24.38	435127
Ulaanzuukh_SlabGrave	Basque	Kyrgyz_Kyrgyz	-0.010337	0.000424	-24.377	442112
Nanai	Iran_DinkhaTepe_BA_IA_2	Kyrgyz_Kyrgyz	-0.010548	0.000433	-24.348	423573
Nanai	BedouinB	Kyrgyz_Kyrgyz	-0.010244	0.000421	-24.339	449532
Ulchi	Israel_MLBA	Kyrgyz_Kyrgyz	-0.010371	0.000427	-24.276	407082
Nanai	Chechen	Kyrgyz_Kyrgyz	-0.009989	0.000412	-24.274	431197
Boisman_MN	Italian_North	Kyrgyz_Kyrgyz	-0.012257	0.000505	-24.265	411960
Ulchi	BedouinA	Kyrgyz_Kyrgyz	-0.008864	0.000366	-24.243	474639
Nanai	India_RoopkundB	Kyrgyz_Kyrgyz	-0.011177	0.000461	-24.236	399019
Nanai	Lebanon_IA3	Kyrgyz_Kyrgyz	-0.011106	0.000459	-24.211	409037
Ulchi	Italian_Toscani1K	Uyghur_Almaty	-0.011884	0.000338	-35.125	458761
Nanai	Italian_Toscani1K	Uyghur_Almaty	-0.012492	0.000357	-34.956	453919
Han_Beijing1K	French	Uyghur_Almaty	-0.011437	0.000334	-34.269	463202
Ulchi	Spanish	Uyghur_Almaty	-0.011439	0.000334	-34.261	484193
Han_Beijing1K	Spanish	Uyghur_Almaty	-0.011303	0.000331	-34.176	486938
Ulchi	French	Uyghur_Almaty	-0.011377	0.000334	-34.086	459210
Ulchi	Iberian_Spain1K	Uyghur_Almaty	-0.011513	0.00034	-33.867	464922
Nanai	French	Uyghur_Almaty	-0.012021	0.000356	-33.747	454262
Nanai	Spanish	Uyghur_Almaty	-0.012023	0.000356	-33.738	479511
Japanese_HGDP	GBR	Uyghur_Almaty	-0.011626	0.000345	-33.677	453949
Han_Beijing1K	Italian_North	Uyghur_Almaty	-0.011591	0.000344	-33.66	452570
Nanai	Iberian_Spain1K	Uyghur_Almaty	-0.012104	0.00036	-33.604	460142
Nanai	Italian_North	Uyghur_Almaty	-0.012524	0.000375	-33.413	441956
Ulchi	Italian_North	Uyghur_Almaty	-0.011935	0.000359	-33.286	447513
Ulchi	GBR	Uyghur_Almaty	-0.011389	0.000343	-33.189	452330
Han_HGDP_dul	Italian_Toscani1K	Uyghur_Almaty	-0.011178	0.000337	-33.157	461424
Han_HGDP_dul	GBR	Uyghur_Almaty	-0.011374	0.000344	-33.083	455429
Japanese_HGDP	Italian_Toscani1K	Uyghur_Almaty	-0.011389	0.000346	-32.928	460166
Nanai	Basque	Uyghur_Almaty	-0.012376	0.000376	-32.878	442250
Han_Beijing1K	Basque	Uyghur_Almaty	-0.011681	0.000356	-32.837	452912
Han_Beijing1K	Ukrainian	Uyghur_Almaty	-0.011037	0.000336	-32.827	452075
Japanese_HGDP	French	Uyghur_Almaty	-0.011324	0.000345	-32.816	460584
Ulchi	Basque	Uyghur_Almaty	-0.011695	0.000356	-32.814	447918
Ulaanzuukh_SlabGrave	Italian_Toscani1K	Uyghur_Almaty	-0.011712	0.000357	-32.797	454104
Nanai	GBR	Uyghur_Almaty	-0.012086	0.000369	-32.782	447338
Han_SouthChina1K	French	Uyghur_Almaty	-0.011066	0.000338	-32.777	463126
Han_HGDP_dul	French	Uyghur_Almaty	-0.011055	0.000338	-32.661	461873
Han_SouthChina1K	Spanish	Uyghur_Almaty	-0.010944	0.000335	-32.659	486868
Japanese_Tokyo1K	French	Uyghur_Almaty	-0.011137	0.000342	-32.597	463329
Japanese_HGDP	Spanish	Uyghur_Almaty	-0.011188	0.000343	-32.578	485023
Ulchi	Druze	Uyghur_Almaty	-0.011614	0.000357	-32.528	460400
Han_Beijing1K	Russia_MLBA_Sintashta	Uyghur_Almaty	-0.011851	0.000365	-32.489	442742
Han_HGDP_dul	Spanish	Uyghur_Almaty	-0.010906	0.000337	-32.383	485932
Han_Beijing1K	Italian_Toscani1K	Uyghur_Almaty	-0.010768	0.000333	-32.382	462691
Japanese_HGDP	Italian_North	Uyghur_Almaty	-0.011639	0.00036	-32.295	449358
Korean	GBR	Uyghur_Almaty	-0.01254	0.000389	-32.203	448361
Japanese_HGDP	Iberian_Spain1K	Uyghur_Almaty	-0.011193	0.000348	-32.162	466208
Japanese_Tokyo1K	Spanish	Uyghur_Almaty	-0.010934	0.000341	-32.102	487026
Han_Beijing1K	Orcadian	Uyghur_Almaty	-0.011639	0.000363	-32.1	446947
Han_Beijing1K	Russian	Uyghur_Almaty	-0.01048	0.000327	-32.096	456847
Nanai	Druze	Uyghur_Almaty	-0.012045	0.000377	-31.977	455291
Han_HGDP_dul	Iberian_Spain1K	Uyghur_Almaty	-0.010962	0.000343	-31.962	467424
Han_SouthChina1K	Italian_North	Uyghur_Almaty	-0.011179	0.000351	-31.82	452448
Japanese_HGDP	Basque	Uyghur_Almaty	-0.011614	0.000365	-31.781	449676
Han_Beijing1K	English	Uyghur_Almaty	-0.012009	0.000378	-31.761	445742
Japanese_Tokyo1K	Italian_North	Uyghur_Almaty	-0.011282	0.000355	-31.755	452530
Han_HGDP_dul	Italian_North	Uyghur_Almaty	-0.011191	0.000353	-31.698	451099
Han_Beijing1K	Iberian_Spain1K	Uyghur_Almaty	-0.01067	0.000338	-31.587	468643
Hezhen_HGDP	Italian_Toscani1K	Uyghur_Almaty	-0.011131	0.000353	-31.508	455441
Han_SouthChina1K	Italian_Toscani1K	Uyghur_Almaty	-0.010554	0.000335	-31.477	462586
Korean	Italian_Toscani1K	Uyghur_Almaty	-0.012255	0.00039	-31.447	455160
Ulchi	Ukrainian	Uyghur_Almaty	-0.010712	0.000341	-31.431	446843
Han_SouthChina1K	Basque	Uyghur_Almaty	-0.011388	0.000362	-31.429	452767
Han_HGDP_dul	Basque	Uyghur_Almaty	-0.011416	0.000364	-31.389	451459
Han_SouthChina1K	Russia_MLBA_Sintashta	Uyghur_Almaty	-0.011465	0.000365	-31.373	442482
Han_Beijing1K	GBR	Uyghur_Almaty	-0.010603	0.000338	-31.342	456748
Han_Beijing1K	Druze	Uyghur_Almaty	-0.010744	0.000343	-31.295	464326
Japanese_Tokyo1K	Basque	Uyghur_Almaty	-0.011327	0.000362	-31.286	452882
Armenian_Hemsheni	Han_Beijing1K	Uyghur_Almaty	-0.011318	0.000362	-31.285	442553
Han_Beijing1K	Sardinian	Uyghur_Almaty	-0.011514	0.000368	-31.272	455312
Han_SouthChina1K	Orcadian	Uyghur_Almaty	-0.011363	0.000364	-31.249	446774
Ulaanzuukh_SlabGrave	Spanish	Uyghur_Almaty	-0.011359	0.000364	-31.231	480301
Korean	Spanish	Uyghur_Almaty	-0.012028	0.000385	-31.212	481809
Han_SouthChina1K	Ukrainian	Uyghur_Almaty	-0.010724	0.000344	-31.204	451943
Nanai	Sardinian	Uyghur_Almaty	-0.012545	0.000402	-31.189	445020
Tujia_HGDP	GBR	Uyghur_Almaty	-0.011629	0.000373	-31.184	450397
Korean	French	Uyghur_Almaty	-0.012131	0.000389	-31.151	455727
Ulchi	Assyrian	Uyghur_Almaty	-0.011676	0.000375	-31.117	439074
Nanai	Orcadian	Uyghur_Almaty	-0.011938	0.000384	-31.097	435014
Japanese_HGDP	English	Uyghur_Almaty	-0.01197	0.000386	-31.022	441883
Armenian_Hemsheni	Nanai	Uyghur_Almaty	-0.012295	0.000396	-31.02	431111
Han_HGDP_dul	Russia_MLBA_Sintashta	Uyghur_Almaty	-0.011395	0.000367	-31.016	441238
Han_SouthChina1K	Russian	Uyghur_Almaty	-0.01016	0.000328	-30.982	456804
Ulaanzuukh_SlabGrave	Italian_North	Uyghur_Almaty	-0.011844	0.000382	-30.972	441804
Japanese_HGDP	Russia_MLBA_Sintashta	Uyghur_Almaty	-0.011504	0.000372	-30.961	438480
Japanese_Tokyo1K	Russia_MLBA_Sintashta	Uyghur_Almaty	-0.01158	0.000374	-30.94	442272
Hezhen_HGDP	Spanish	Uyghur_Almaty	-0.010862	0.000351	-30.929	481968
Ulaanzuukh_SlabGrave	GBR	Uyghur_Almaty	-0.011583	0.000375	-30.867	447328
Japanese_HGDP	Ukrainian	Uyghur_Almaty	-0.011003	0.000357	-30.851	448712
Ulchi	Sardinian	Uyghur_Almaty	-0.011999	0.000389	-30.848	450596
Korean	Iberian_Spain1K	Uyghur_Almaty	-0.012006	0.00039	-30.821	461588
Hezhen_HGDP	GBR	Uyghur_Almaty	-0.011107	0.000361	-30.804	448770
Han_SouthChina1K	GBR	Uyghur_Almaty	-0.010483	0.000341	-30.784	456678
Ulaanzuukh_SlabGrave	Iberian_Spain1K	Uyghur_Almaty	-0.011439	0.000372	-30.769	460394
Han_Shandong	Italian_Toscani1K	Uyghur_Almaty	-0.011544	0.000376	-30.703	455697
Han_HGDP_dul	Ukrainian	Uyghur_Almaty	-0.010655	0.000347	-30.7	450571
Ulaanzuukh_SlabGrave	French	Uyghur_Almaty	-0.011324	0.000369	-30.687	454758
Han_Beijing1K	Turkey_Arslantepe_LateC	Uyghur_Almaty	-0.011683	0.000381	-30.66	439116
Han_Beijing1K	Russia_Afanasievo	Uyghur_Almaty	-0.011192	0.000365	-30.655	444221
Nanai	Abkhasian	Uyghur_Almaty	-0.011928	0.000389	-30.643	432973
Ulchi	English	Uyghur_Almaty	-0.011649	0.00038	-30.636	439714
Han_Shandong	GBR	Uyghur_Almaty	-0.011729	0.000383	-30.629	449082
Hezhen_HGDP	Iberian_Spain1K	Uyghur_Almaty	-0.010865	0.000355	-30.611	461918
Japanese_HGDP	Orcadian	Uyghur_Almaty	-0.011502	0.000376	-30.588	443180
Tujia_HGDP	Italian_Toscani1K	Uyghur_Almaty	-0.011454	0.000375	-30.56	457045
Han_Beijing1K	Turkey_Alalakh_MLBA	Uyghur_Almaty	-0.011171	0.000366	-30.545	441530
Han_Hubei	Italian_Toscani1K	Uyghur_Almaty	-0.011948	0.000391	-30.541	454081
Han_SouthChina1K	English	Uyghur_Almaty	-0.011725	0.000384	-30.528	445480
Han_Beijing1K	Russia_Srubnaya_Alakul	Uyghur_Almaty	-0.011556	0.000379	-30.508	441853
Han_Beijing1K	Russia_Srubnaya	Uyghur_Almaty	-0.011413	0.000374	-30.494	438150
Ulchi	Italian_Toscani1K	Uzbek_Turkistan	-0.01031	0.000334	-30.887	458987
Nanai	Italian_Toscani1K	Uzbek_Turkistan	-0.010613	0.00035	-30.313	454025
Ulchi	Spanish	Uzbek_Turkistan	-0.009737	0.000329	-29.601	484257
Han_Beijing1K	Spanish	Uzbek_Turkistan	-0.009221	0.000313	-29.424	487099
Ulchi	Italian_North	Uzbek_Turkistan	-0.010361	0.000353	-29.372	448161
Japanese_HGDP	GBR	Uzbek_Turkistan	-0.009456	0.000322	-29.346	454380
Ulaanzuukh_SlabGrave	Italian_Toscani1K	Uzbek_Turkistan	-0.010106	0.000346	-29.175	453708
Ulchi	GBR	Uzbek_Turkistan	-0.009582	0.000329	-29.139	452759
Nanai	Spanish	Uzbek_Turkistan	-0.010014	0.000344	-29.134	479495
Nanai	Italian_North	Uzbek_Turkistan	-0.010643	0.000366	-29.05	442536
Han_Beijing1K	Italian_North	Uzbek_Turkistan	-0.00964	0.000332	-29.011	453404
Han_Beijing1K	French	Uzbek_Turkistan	-0.009198	0.000318	-28.898	463562
Japanese_HGDP	Italian_Toscani1K	Uzbek_Turkistan	-0.00946	0.000329	-28.721	460401
Ulchi	French	Uzbek_Turkistan	-0.009519	0.000333	-28.622	459465
Han_HGDP_dul	Italian_Toscani1K	Uzbek_Turkistan	-0.009191	0.000322	-28.569	461786
Hezhen_HGDP	Italian_Toscani1K	Uzbek_Turkistan	-0.009729	0.000341	-28.566	455531
Nanai	GBR	Uzbek_Turkistan	-0.009972	0.000349	-28.534	447599
Ulchi	Druze	Uzbek_Turkistan	-0.010034	0.000352	-28.501	460811
Hezhen_HGDP	GBR	Uzbek_Turkistan	-0.009467	0.000333	-28.433	448969
Ulchi	Iberian_Spain1K	Uzbek_Turkistan	-0.009702	0.000342	-28.383	465205
Japanese_HGDP	Spanish	Uzbek_Turkistan	-0.009127	0.000322	-28.364	485096
Han_HGDP_dul	GBR	Uzbek_Turkistan	-0.009146	0.000322	-28.363	456020
Japanese_HGDP	Italian_North	Uzbek_Turkistan	-0.009707	0.000343	-28.317	450084
Nanai	Iberian_Spain1K	Uzbek_Turkistan	-0.009986	0.000353	-28.267	460304
Ulaanzuukh_SlabGrave	Spanish	Uzbek_Turkistan	-0.00962	0.000341	-28.189	479971
Nanai	French	Uzbek_Turkistan	-0.009857	0.00035	-28.163	454411
Hezhen_HGDP	Spanish	Uzbek_Turkistan	-0.00933	0.000332	-28.072	481932
Japanese_Tokyo1K	Spanish	Uzbek_Turkistan	-0.009086	0.000326	-27.866	487145
Japanese_HGDP	French	Uzbek_Turkistan	-0.009106	0.000327	-27.863	460827
Ulaanzuukh_SlabGrave	Italian_North	Uzbek_Turkistan	-0.010237	0.000368	-27.804	441775
Oroqen_HGDP	Italian_Toscani1K	Uzbek_Turkistan	-0.009551	0.000344	-27.772	455673
Nanai	Druze	Uzbek_Turkistan	-0.010164	0.000366	-27.768	455576
Boisman_MN	Italian_Toscani1K	Uzbek_Turkistan	-0.010918	0.000394	-27.74	423650
Han_HGDP_dul	Spanish	Uzbek_Turkistan	-0.008788	0.000317	-27.735	486094
Japanese_Tokyo1K	French	Uzbek_Turkistan	-0.00913	0.000329	-27.717	463615
Ulaanzuukh_SlabGrave	GBR	Uzbek_Turkistan	-0.009741	0.000353	-27.62	447061
Han_SouthChina1K	Spanish	Uzbek_Turkistan	-0.008854	0.000321	-27.6	487022
Japanese_Tokyo1K	Italian_North	Uzbek_Turkistan	-0.009564	0.000347	-27.599	453273
Han_Beijing1K	Italian_Toscani1K	Uzbek_Turkistan	-0.008824	0.000321	-27.451	463059
Han_HGDP_dul	French	Uzbek_Turkistan	-0.008779	0.00032	-27.419	462251
Nivkh	Italian_Toscani1K	Uzbek_Turkistan	-0.010266	0.000375	-27.389	453055
Ulchi	Sardinian	Uzbek_Turkistan	-0.010759	0.000393	-27.35	451339
Tujia_HGDP	GBR	Uzbek_Turkistan	-0.00937	0.000343	-27.348	450643
Ulchi	Turkey_EBA	Uzbek_Turkistan	-0.010864	0.000398	-27.316	436272
Korean	GBR	Uzbek_Turkistan	-0.010099	0.000371	-27.237	448568
Han_SouthChina1K	French	Uzbek_Turkistan	-0.008818	0.000324	-27.192	463497
Hezhen_HGDP	Iberian_Spain1K	Uzbek_Turkistan	-0.009224	0.000339	-27.179	462042
Japanese_HGDP	Iberian_Spain1K	Uzbek_Turkistan	-0.009024	0.000332	-27.175	466521
Tujia_HGDP	Italian_Toscani1K	Uzbek_Turkistan	-0.009435	0.000348	-27.135	457124
Han_SouthChina1K	Italian_North	Uzbek_Turkistan	-0.00922	0.000341	-27.058	453301
Han_HGDP_dul	Italian_North	Uzbek_Turkistan	-0.009204	0.000341	-27.019	451940
Ulchi	Basque	Uzbek_Turkistan	-0.009912	0.000367	-27	448708
Nanai	Basque	Uzbek_Turkistan	-0.010283	0.000381	-26.969	442961
Ulaanzuukh_SlabGrave	French	Uzbek_Turkistan	-0.00943	0.00035	-26.956	454470
Ulchi	Turkey_Alalakh_MLBA	Uzbek_Turkistan	-0.010286	0.000382	-26.926	437266
Hezhen_HGDP	French	Uzbek_Turkistan	-0.009071	0.000337	-26.893	456149
Han_Beijing1K	Basque	Uzbek_Turkistan	-0.009517	0.000355	-26.821	453836
Hezhen_HGDP	Italian_North	Uzbek_Turkistan	-0.009735	0.000363	-26.816	443908
Boisman_MN	GBR	Uzbek_Turkistan	-0.010702	0.000399	-26.798	417081
Tujia_HGDP	Spanish	Uzbek_Turkistan	-0.008987	0.000336	-26.777	482923
Ulaanzuukh_SlabGrave	Iberian_Spain1K	Uzbek_Turkistan	-0.009594	0.000358	-26.763	460137
Korean	Italian_Toscani1K	Uzbek_Turkistan	-0.010056	0.000376	-26.75	455154
Han_Beijing1K	Sardinian	Uzbek_Turkistan	-0.009898	0.00037	-26.745	456218
Nanai	Sardinian	Uzbek_Turkistan	-0.010998	0.000411	-26.732	445675
Han_Shandong	Italian_Toscani1K	Uzbek_Turkistan	-0.009579	0.000359	-26.709	455824
Nivkh	GBR	Uzbek_Turkistan	-0.009699	0.000364	-26.642	446520
Han_HGDP_dul	Iberian_Spain1K	Uzbek_Turkistan	-0.008735	0.000328	-26.623	467841
Han_Jiangsu	GBR	Uzbek_Turkistan	-0.00974	0.000367	-26.522	448242
Oroqen_HGDP	GBR	Uzbek_Turkistan	-0.009081	0.000343	-26.495	449187
Han_Jiangsu	Italian_Toscani1K	Uzbek_Turkistan	-0.009702	0.000366	-26.486	454849
Boisman_MN	Italian_North	Uzbek_Turkistan	-0.011096	0.000419	-26.481	411684
Japanese_HGDP	Basque	Uzbek_Turkistan	-0.009471	0.000358	-26.456	450515
Ulchi	Turkey_Arslantepe_LateC	Uzbek_Turkistan	-0.010763	0.000407	-26.448	434844
Nivkh	Spanish	Uzbek_Turkistan	-0.009785	0.00037	-26.427	478927
Han_SouthChina1K	Italian_Toscani1K	Uzbek_Turkistan	-0.0086	0.000326	-26.421	462979
Han_Shandong	Spanish	Uzbek_Turkistan	-0.00924	0.00035	-26.397	481770
Miao_HGDP	Italian_Toscani1K	Uzbek_Turkistan	-0.009104	0.000345	-26.376	456863
Han_Beijing1K	Druze	Uzbek_Turkistan	-0.008792	0.000333	-26.373	464890
Boisman_MN	Spanish	Uzbek_Turkistan	-0.010372	0.000393	-26.363	448811
Ulaanzuukh_SlabGrave	Sardinian	Uzbek_Turkistan	-0.010748	0.000409	-26.307	444961
Han_Beijing1K	GBR	Uzbek_Turkistan	-0.008422	0.00032	-26.299	457315
Yi_HGDP	Italian_Toscani1K	Uzbek_Turkistan	-0.008904	0.000339	-26.242	457083
Han_Beijing1K	English	Uzbek_Turkistan	-0.009834	0.000375	-26.238	447303
Korean	Spanish	Uzbek_Turkistan	-0.009697	0.00037	-26.22	481763
Hezhen_HGDP	Turkey_EBA	Uzbek_Turkistan	-0.01033	0.000394	-26.208	430596
Han_Guangdong	Italian_Toscani1K	Uzbek_Turkistan	-0.009137	0.000349	-26.207	454426
Oroqen_HGDP	Spanish	Uzbek_Turkistan	-0.00897	0.000342	-26.196	482030
Han_Hubei	Italian_Toscani1K	Uzbek_Turkistan	-0.009702	0.00037	-26.187	453960
Oroqen_HGDP	Italian_North	Uzbek_Turkistan	-0.009573	0.000366	-26.183	444049
Han_Shandong	GBR	Uzbek_Turkistan	-0.009523	0.000364	-26.18	449401
Han_Beijing1K	Iberian_Spain1K	Uzbek_Turkistan	-0.008485	0.000324	-26.171	469044
Qiang_Daofu	Italian_Toscani1K	Uzbek_Turkistan	-0.008989	0.000344	-26.147	455705
Yi_HGDP	GBR	Uzbek_Turkistan	-0.008872	0.00034	-26.129	450743
Ulaanzuukh_SlabGrave	Druze	Uzbek_Turkistan	-0.009579	0.000367	-26.128	455244
Han_Beijing1K	Turkey_EBA	Uzbek_Turkistan	-0.009869	0.000378	-26.109	442576
Hezhen_HGDP	Basque	Uzbek_Turkistan	-0.009554	0.000367	-26.06	444348
Han_Jiangsu	Spanish	Uzbek_Turkistan	-0.009378	0.00036	-26.034	481046
Mongolia_EIA_1_SlabGrave	Italian_Toscani1K	Uzbek_Turkistan	-0.009256	0.000356	-26.026	448353
Han_Shanxi	Italian_Toscani1K	Uzbek_Turkistan	-0.009131	0.000351	-25.985	455003
Negidal	Italian_Toscani1K	Uzbek_Turkistan	-0.010769	0.000415	-25.98	451014
Ulchi	Italian_Toscani1K	Hazara_Afghanistan	-0.011584	0.00035	-33.125	459128
Ulchi	Druze	Hazara_Afghanistan	-0.011604	0.000359	-32.308	460777
Nanai	Italian_Toscani1K	Hazara_Afghanistan	-0.012184	0.000378	-32.207	454282
Ulchi	Spanish	Hazara_Afghanistan	-0.010982	0.00035	-31.36	484399
Ulchi	Iberian_Spain1K	Hazara_Afghanistan	-0.011044	0.000353	-31.247	465261
Nanai	Italian_North	Hazara_Afghanistan	-0.012192	0.000393	-31.004	442531
Han_Beijing1K	Spanish	Hazara_Afghanistan	-0.0106	0.000342	-30.962	487163
Ulchi	GBR	Hazara_Afghanistan	-0.010924	0.000353	-30.918	452770
Han_Beijing1K	Italian_North	Hazara_Afghanistan	-0.011024	0.000357	-30.875	453050
Ulchi	Italian_North	Hazara_Afghanistan	-0.011614	0.000376	-30.874	447992
Han_Beijing1K	French	Hazara_Afghanistan	-0.010653	0.000345	-30.839	463525
Nanai	Spanish	Hazara_Afghanistan	-0.011554	0.000375	-30.783	479718
Ulchi	French	Hazara_Afghanistan	-0.010838	0.000353	-30.717	459541
Nanai	Iberian_Spain1K	Hazara_Afghanistan	-0.011622	0.00038	-30.611	460502
Nanai	Druze	Hazara_Afghanistan	-0.012025	0.000394	-30.558	455656
Ulchi	Assyrian	Hazara_Afghanistan	-0.01146	0.000375	-30.553	439591
Japanese_HGDP	GBR	Hazara_Afghanistan	-0.010783	0.000354	-30.437	454357
Han_HGDP_dul	Italian_Toscani1K	Hazara_Afghanistan	-0.010587	0.000349	-30.35	461776
Nanai	Armenian_Hemsheni	Hazara_Afghanistan	-0.012603	0.000416	-30.309	430680
Ulchi	Jew_Iranian	Hazara_Afghanistan	-0.011299	0.000373	-30.258	440512
Nanai	French	Hazara_Afghanistan	-0.011471	0.000379	-30.229	454625
Han_HGDP_dul	GBR	Hazara_Afghanistan	-0.010617	0.000351	-30.216	455865
Ulchi	Iranian	Hazara_Afghanistan	-0.009738	0.000323	-30.15	458577
Japanese_Tokyo1K	French	Hazara_Afghanistan	-0.010488	0.000348	-30.149	463551
Nanai	GBR	Hazara_Afghanistan	-0.011612	0.000386	-30.096	447779
Han_Beijing1K	Armenian_Hemsheni	Hazara_Afghanistan	-0.011309	0.000377	-30.018	442213
Japanese_HGDP	Italian_Toscani1K	Hazara_Afghanistan	-0.010712	0.000358	-29.963	460520
Nanai	Iranian	Hazara_Afghanistan	-0.01026	0.000343	-29.953	453802
Japanese_Tokyo1K	Italian_North	Hazara_Afghanistan	-0.010851	0.000363	-29.918	452879
Hezhen_HGDP	Italian_Toscani1K	Hazara_Afghanistan	-0.01077	0.000361	-29.857	455918
Japanese_Tokyo1K	Spanish	Hazara_Afghanistan	-0.010366	0.000347	-29.855	487203
Han_Beijing1K	Druze	Hazara_Afghanistan	-0.010487	0.000351	-29.844	464641
Han_Beijing1K	Italian_Toscani1K	Hazara_Afghanistan	-0.01022	0.000345	-29.643	463038
Ulchi	Armenian_Hemsheni	Hazara_Afghanistan	-0.011857	0.0004	-29.629	435851
Ulchi	Palestinian	Hazara_Afghanistan	-0.010295	0.00035	-29.4	476532
Japanese_Tokyo1K	Armenian_Hemsheni	Hazara_Afghanistan	-0.011057	0.000376	-29.387	441613
Han_HGDP_dul	French	Hazara_Afghanistan	-0.010224	0.000348	-29.352	462209
Han_SouthChina1K	Spanish	Hazara_Afghanistan	-0.010118	0.000345	-29.347	487073
Nanai	Assyrian	Hazara_Afghanistan	-0.011959	0.000408	-29.335	434143
Japanese_HGDP	Italian_North	Hazara_Afghanistan	-0.01094	0.000373	-29.315	449843
Han_SouthChina1K	French	Hazara_Afghanistan	-0.010158	0.000347	-29.297	463444
Ulaanzuukh_SlabGrave	Italian_Toscani1K	Hazara_Afghanistan	-0.010967	0.000374	-29.296	454453
Han_HGDP_dul	Spanish	Hazara_Afghanistan	-0.010156	0.000347	-29.288	486152
Han_SouthChina1K	Italian_North	Hazara_Afghanistan	-0.010489	0.000359	-29.246	452872
Han_Beijing1K	English	Hazara_Afghanistan	-0.011229	0.000384	-29.212	446392
Japanese_HGDP	Spanish	Hazara_Afghanistan	-0.010352	0.000355	-29.186	485244
Han_Beijing1K	Russia_MLBA_Sintashta	Hazara_Afghanistan	-0.011049	0.000379	-29.169	443591
Ulchi	Basque	Hazara_Afghanistan	-0.011022	0.000378	-29.155	448506
Ulchi	Sardinian	Hazara_Afghanistan	-0.01151	0.000395	-29.137	451165
Han_Beijing1K	Basque	Hazara_Afghanistan	-0.010762	0.00037	-29.103	453445
Han_HGDP_dul	Iberian_Spain1K	Hazara_Afghanistan	-0.0102	0.000351	-29.05	467746
Japanese_Tokyo1K	Druze	Hazara_Afghanistan	-0.010326	0.000356	-29.02	464618
Japanese_HGDP	French	Hazara_Afghanistan	-0.010408	0.000359	-29.01	460886
Nanai	Abkhasian	Hazara_Afghanistan	-0.011933	0.000412	-28.984	433691
Japanese_HGDP	Iberian_Spain1K	Hazara_Afghanistan	-0.010345	0.000357	-28.947	466532
Han_HGDP_dul	Italian_North	Hazara_Afghanistan	-0.010578	0.000366	-28.917	451562
Han_Beijing1K	Orcadian	Hazara_Afghanistan	-0.010841	0.000375	-28.884	447561
Han_SouthChina1K	Armenian_Hemsheni	Hazara_Afghanistan	-0.010846	0.000377	-28.792	441796
Han_Beijing1K	Ukrainian	Hazara_Afghanistan	-0.0102	0.000354	-28.789	452498
Han_HGDP_dul	Armenian_Hemsheni	Hazara_Afghanistan	-0.010797	0.000375	-28.786	440601
Han_Beijing1K	Iberian_Spain1K	Hazara_Afghanistan	-0.009951	0.000346	-28.774	468960
Hezhen_HGDP	GBR	Hazara_Afghanistan	-0.010581	0.000368	-28.762	449283
Nanai	Sardinian	Hazara_Afghanistan	-0.012046	0.00042	-28.653	445697
Korean	GBR	Hazara_Afghanistan	-0.011669	0.000408	-28.625	448983
Han_SouthChina1K	Italian_Toscani1K	Hazara_Afghanistan	-0.009883	0.000345	-28.621	462921
Han_Beijing1K	GBR	Hazara_Afghanistan	-0.00989	0.000346	-28.581	457171
Han_Beijing1K	Jew_Iranian	Hazara_Afghanistan	-0.010294	0.000361	-28.513	446566
Japanese_Tokyo1K	Russia_MLBA_Sintashta	Hazara_Afghanistan	-0.010916	0.000383	-28.492	442928
Hezhen_HGDP	Spanish	Hazara_Afghanistan	-0.010343	0.000363	-28.489	482237
Nanai	Basque	Hazara_Afghanistan	-0.011691	0.000411	-28.478	442949
Nanai	Palestinian	Hazara_Afghanistan	-0.010855	0.000381	-28.47	471715
Japanese_HGDP	Druze	Hazara_Afghanistan	-0.010282	0.000362	-28.435	461971
Ulchi	English	Hazara_Afghanistan	-0.011113	0.000391	-28.399	440387
Han_Beijing1K	Russian	Hazara_Afghanistan	-0.009714	0.000342	-28.386	457144
Ulchi	Anatolia_N	Hazara_Afghanistan	-0.012114	0.000427	-28.372	446667
Ulchi	Abkhasian	Hazara_Afghanistan	-0.01095	0.000386	-28.369	440119
Hezhen_HGDP	Iberian_Spain1K	Hazara_Afghanistan	-0.010334	0.000364	-28.362	462382
Japanese_Tokyo1K	Basque	Hazara_Afghanistan	-0.010544	0.000372	-28.357	453340
Japanese_HGDP	Armenian_Hemsheni	Hazara_Afghanistan	-0.01095	0.000387	-28.293	438065
Han_HGDP_dul	Druze	Hazara_Afghanistan	-0.010002	0.000354	-28.271	463303
Nanai	Jew_Iranian	Hazara_Afghanistan	-0.011769	0.000418	-28.151	434053
Nivkh	Italian_Toscani1K	Hazara_Afghanistan	-0.011452	0.000407	-28.138	453517
Han_SouthChina1K	Druze	Hazara_Afghanistan	-0.009972	0.000355	-28.117	464463
Ulchi	Ukrainian	Hazara_Afghanistan	-0.01012	0.00036	-28.075	447332
Korean	Italian_Toscani1K	Hazara_Afghanistan	-0.011549	0.000411	-28.075	455686
Han_Beijing1K	Sardinian	Hazara_Afghanistan	-0.010779	0.000385	-28.026	455873
Ulaanzuukh_SlabGrave	Spanish	Hazara_Afghanistan	-0.01046	0.000373	-28.006	480500
Japanese_Tokyo1K	Orcadian	Hazara_Afghanistan	-0.01055	0.000377	-27.958	447246
Han_Beijing1K	Russia_MLBA_Krasnoyarsk	Hazara_Afghanistan	-0.010128	0.000362	-27.947	429896
Japanese_HGDP	Basque	Hazara_Afghanistan	-0.010563	0.000378	-27.945	450246
Hezhen_HGDP	Italian_North	Hazara_Afghanistan	-0.010755	0.000385	-27.903	444025
Ulchi	Anatolia_EBA	Hazara_Afghanistan	-0.012979	0.000466	-27.875	428641
Han_SouthChina1K	Russia_MLBA_Sintashta	Hazara_Afghanistan	-0.010544	0.000378	-27.868	443240
Han_Beijing1K	Iranian	Hazara_Afghanistan	-0.008852	0.000318	-27.858	462396
Japanese_Tokyo1K	English	Hazara_Afghanistan	-0.010916	0.000392	-27.857	446001
Nanai	Anatolia_N	Hazara_Afghanistan	-0.012706	0.000456	-27.851	439868
Ulaanzuukh_SlabGrave	GBR	Hazara_Afghanistan	-0.010675	0.000384	-27.824	447775
Han_SouthChina1K	GBR	Hazara_Afghanistan	-0.009647	0.000347	-27.808	457094
Oroqen_HGDP	Italian_Toscani1K	Hazara_Afghanistan	-0.010414	0.000375	-27.793	456069
Han_SouthChina1K	English	Hazara_Afghanistan	-0.010821	0.000389	-27.786	446099
Ulaanzuukh_SlabGrave	Italian_Toscani1K	Turkmen_Turkmenistan	-0.010406	0.000343	-30.302	453586
Nanai	Italian_Toscani1K	Turkmen_Turkmenistan	-0.010496	0.00035	-29.972	453883
Ulchi	Italian_Toscani1K	Turkmen_Turkmenistan	-0.010153	0.00034	-29.822	459035
Ulchi	Italian_North	Turkmen_Turkmenistan	-0.010251	0.000357	-28.696	448404
Nanai	Italian_North	Turkmen_Turkmenistan	-0.010575	0.000369	-28.625	442540
Ulaanzuukh_SlabGrave	Italian_North	Turkmen_Turkmenistan	-0.010577	0.00037	-28.562	441793
Ulaanzuukh_SlabGrave	Sardinian	Turkmen_Turkmenistan	-0.011225	0.000397	-28.302	444758
Ulchi	Druze	Turkmen_Turkmenistan	-0.009981	0.000354	-28.227	460860
Ulchi	Turkey_EBA	Turkmen_Turkmenistan	-0.01132	0.000406	-27.866	436486
Ulaanzuukh_SlabGrave	Spanish	Turkmen_Turkmenistan	-0.009734	0.00035	-27.842	479918
Mongolia_EIA_1_SlabGrave	Italian_Toscani1K	Turkmen_Turkmenistan	-0.009632	0.000347	-27.736	448252
Nanai	Spanish	Turkmen_Turkmenistan	-0.009711	0.000351	-27.652	479424
Nanai	Druze	Turkmen_Turkmenistan	-0.010152	0.000368	-27.598	455445
Ulchi	Spanish	Turkmen_Turkmenistan	-0.009392	0.000343	-27.413	484280
Nivkh	Italian_Toscani1K	Turkmen_Turkmenistan	-0.010059	0.000371	-27.097	453000
Ulchi	Sardinian	Turkmen_Turkmenistan	-0.010773	0.000399	-27.03	451448
Ulaanzuukh_SlabGrave	Iberian_Spain1K	Turkmen_Turkmenistan	-0.009723	0.000361	-26.961	460056
Nanai	Iberian_Spain1K	Turkmen_Turkmenistan	-0.009701	0.00036	-26.941	460220
Ulchi	Anatolia_N	Turkmen_Turkmenistan	-0.011925	0.000443	-26.892	447999
Nanai	French	Turkmen_Turkmenistan	-0.009467	0.000353	-26.83	454388
Ulchi	Iberian_Spain1K	Turkmen_Turkmenistan	-0.009374	0.00035	-26.812	465263
Ulaanzuukh_SlabGrave	Druze	Turkmen_Turkmenistan	-0.009985	0.000372	-26.809	455148
Nanai	Anatolia_N	Turkmen_Turkmenistan	-0.012262	0.000457	-26.804	440828
Mongolia_EIA_1_SlabGrave	Italian_North	Turkmen_Turkmenistan	-0.009804	0.000367	-26.726	436447
Ulaanzuukh_SlabGrave	French	Turkmen_Turkmenistan	-0.009454	0.000354	-26.707	454373
Nanai	Sardinian	Turkmen_Turkmenistan	-0.011057	0.000414	-26.693	445527
Nanai	Turkey_EBA	Turkmen_Turkmenistan	-0.011532	0.000432	-26.693	429297
Ulchi	French	Turkmen_Turkmenistan	-0.009087	0.000341	-26.687	459589
Ulchi	Turkey_Arslantepe_LateC	Turkmen_Turkmenistan	-0.011087	0.000416	-26.664	435080
Hezhen_HGDP	Italian_Toscani1K	Turkmen_Turkmenistan	-0.009134	0.000345	-26.498	455498
Ulaanzuukh_SlabGrave	GBR	Turkmen_Turkmenistan	-0.009555	0.000361	-26.458	447094
Mongolia_N_North	Italian_Toscani1K	Turkmen_Turkmenistan	-0.010531	0.000402	-26.195	436798
Oroqen_HGDP	Italian_Toscani1K	Turkmen_Turkmenistan	-0.009151	0.000349	-26.184	455717
Ulchi	Turkey_Alalakh_MLBA	Turkmen_Turkmenistan	-0.010429	0.000399	-26.126	437588
Nanai	Turkey_Arslantepe_LateC	Turkmen_Turkmenistan	-0.011308	0.000433	-26.102	427765
Boisman_MN	Italian_Toscani1K	Turkmen_Turkmenistan	-0.010451	0.000401	-26.052	423487
Nanai	Basque	Turkmen_Turkmenistan	-0.010096	0.000389	-25.984	442922
Mongolia_EIA_1_SlabGrave	Sardinian	Turkmen_Turkmenistan	-0.010425	0.000402	-25.913	439363
Mongolia_LBA_2_Ulaanzukh	Italian_Toscani1K	Turkmen_Turkmenistan	-0.010695	0.000413	-25.912	403668
Boisman_MN	Italian_North	Turkmen_Turkmenistan	-0.010668	0.000413	-25.84	411617
Mongolia_EIA_1_SlabGrave	Spanish	Turkmen_Turkmenistan	-0.008972	0.000347	-25.835	474421
Ulchi	GBR	Turkmen_Turkmenistan	-0.00894	0.000347	-25.786	452979
Nanai	GBR	Turkmen_Turkmenistan	-0.009371	0.000365	-25.685	447668
Ulaanzuukh_SlabGrave	Basque	Turkmen_Turkmenistan	-0.010115	0.000394	-25.682	442219
Mongolia_EIA_1_SlabGrave	Druze	Turkmen_Turkmenistan	-0.00952	0.000371	-25.664	449807
Japanese_HGDP	Italian_Toscani1K	Turkmen_Turkmenistan	-0.008745	0.000341	-25.642	460537
Negidal	Italian_Toscani1K	Turkmen_Turkmenistan	-0.010628	0.000415	-25.625	450842
Japanese_Tokyo1K	Italian_North	Turkmen_Turkmenistan	-0.008912	0.000348	-25.619	453551
Nanai	Turkey_Alalakh_MLBA	Turkmen_Turkmenistan	-0.010739	0.000421	-25.488	430506
Japanese_HGDP	Italian_North	Turkmen_Turkmenistan	-0.00904	0.000356	-25.421	450378
Han_Beijing1K	Italian_North	Turkmen_Turkmenistan	-0.008823	0.000347	-25.397	453672
Ulchi	Basque	Turkmen_Turkmenistan	-0.009682	0.000381	-25.394	448860
Nganasan	Italian_Toscani1K	Turkmen_Turkmenistan	-0.008842	0.000348	-25.375	456642
Nivkh	Italian_North	Turkmen_Turkmenistan	-0.010054	0.000397	-25.322	441466
Hezhen_HGDP	Turkey_EBA	Turkmen_Turkmenistan	-0.010311	0.000409	-25.211	430669
Daur_HGDP	Italian_Toscani1K	Turkmen_Turkmenistan	-0.008614	0.000342	-25.175	456010
Mongolia_N_North	Italian_North	Turkmen_Turkmenistan	-0.010706	0.000426	-25.117	424541
Nganasan	Turkey_EBA	Turkmen_Turkmenistan	-0.010497	0.000419	-25.029	433064
Mongolia_LBA_2_Ulaanzukh	Spanish	Turkmen_Turkmenistan	-0.010092	0.000403	-25.019	428095
Russia_Shamanka_Eneolithic	Italian_Toscani1K	Turkmen_Turkmenistan	-0.009158	0.000366	-25.002	456683
Mongolia_LBA_2_Ulaanzukh	Italian_North	Turkmen_Turkmenistan	-0.010829	0.000435	-24.919	391883
Hezhen_HGDP	Italian_North	Turkmen_Turkmenistan	-0.009187	0.000369	-24.899	444100
Ulchi	Assyrian	Turkmen_Turkmenistan	-0.009745	0.000393	-24.824	440598
Korean	Italian_Toscani1K	Turkmen_Turkmenistan	-0.00944	0.000381	-24.808	455155
Russia_Shamanka_Eneolithic	Italian_North	Turkmen_Turkmenistan	-0.009543	0.000385	-24.775	444546
Japanese_Tokyo1K	Anatolia_N	Turkmen_Turkmenistan	-0.010208	0.000412	-24.761	453624
Hezhen_HGDP	Spanish	Turkmen_Turkmenistan	-0.008547	0.000345	-24.76	481937
Mongolia_EIA_1_SlabGrave	Iberian_Spain1K	Turkmen_Turkmenistan	-0.008871	0.000358	-24.754	454661
Nivkh	Spanish	Turkmen_Turkmenistan	-0.009393	0.00038	-24.746	478920
Ulchi	Turkey_Archaic_SubGeometric	Turkmen_Turkmenistan	-0.011177	0.000452	-24.739	424727
Han_Beijing1K	Turkey_EBA	Turkmen_Turkmenistan	-0.009582	0.000387	-24.732	442861
Mongolia_LBA_2_Ulaanzukh	Iberian_Spain1K	Turkmen_Turkmenistan	-0.010157	0.000411	-24.73	409665
Oroqen_HGDP	Italian_North	Turkmen_Turkmenistan	-0.009221	0.000374	-24.687	444295
Mongolia_EIA_1_SlabGrave	French	Turkmen_Turkmenistan	-0.008712	0.000353	-24.686	449009
Hezhen_HGDP	Sardinian	Turkmen_Turkmenistan	-0.009724	0.000394	-24.666	446994
Hezhen_HGDP	Anatolia_N	Turkmen_Turkmenistan	-0.011076	0.000449	-24.658	442460
Japanese_Tokyo1K	Turkey_EBA	Turkmen_Turkmenistan	-0.009528	0.000387	-24.616	442395
Nganasan	Druze	Turkmen_Turkmenistan	-0.009065	0.000368	-24.602	458425
Han_HGDP_dul	Italian_Toscani1K	Turkmen_Turkmenistan	-0.008326	0.000342	-24.351	461948
Nganasan	Turkey_Arslantepe_LateC	Turkmen_Turkmenistan	-0.010547	0.000433	-24.342	431648
Ulchi	Jordan_LBA	Turkmen_Turkmenistan	-0.009945	0.000409	-24.337	438301
Han_Beijing1K	Anatolia_N	Turkmen_Turkmenistan	-0.010186	0.000419	-24.294	454103
Nganasan	Turkey_Alalakh_MLBA	Turkmen_Turkmenistan	-0.009875	0.000407	-24.268	434263
Mongolia_LBA_2_Ulaanzukh	Sardinian	Turkmen_Turkmenistan	-0.011532	0.000475	-24.257	394574
Nivkh	Turkey_EBA	Turkmen_Turkmenistan	-0.01088	0.000449	-24.221	427819
Nivkh	Druze	Turkmen_Turkmenistan	-0.009709	0.000401	-24.206	454553
Nivkh	Iberian_Spain1K	Turkmen_Turkmenistan	-0.009301	0.000384	-24.205	459429
Oroqen_HGDP	Druze	Turkmen_Turkmenistan	-0.00863	0.000357	-24.184	457419
Japanese_Tokyo1K	Spanish	Turkmen_Turkmenistan	-0.008198	0.000339	-24.174	487257
Ulchi	Israel_MLBA	Turkmen_Turkmenistan	-0.010191	0.000422	-24.164	411696
Nanai	Turkey_SoutheastByzantine	Turkmen_Turkmenistan	-0.009798	0.000406	-24.163	413936
Boisman_MN	Spanish	Turkmen_Turkmenistan	-0.009712	0.000402	-24.159	448730
Russia_Shamanka_Eneolithic	Sardinian	Turkmen_Turkmenistan	-0.010165	0.000421	-24.152	447560
Han_Beijing1K	Spanish	Turkmen_Turkmenistan	-0.008169	0.000339	-24.132	487198
Hezhen_HGDP	Iberian_Spain1K	Turkmen_Turkmenistan	-0.008458	0.00035	-24.132	462078
Mongolia_LBA_2_Ulaanzukh	French	Turkmen_Turkmenistan	-0.00974	0.000404	-24.116	404186
Boisman_MN	French	Turkmen_Turkmenistan	-0.009657	0.000401	-24.076	424142
Nanai	Assyrian	Turkmen_Turkmenistan	-0.009971	0.000415	-24.054	434775
Ulchi	Turkey_SoutheastByzantine	Turkmen_Turkmenistan	-0.009599	0.000399	-24.047	421332
Mongolia_N_North	Sardinian	Turkmen_Turkmenistan	-0.011188	0.000465	-24.036	427506
Ulchi	Italian_Toscani1K	Karakalpak_Karakalpakstan	-0.011844	0.000343	-34.516	458340
Nanai	Italian_Toscani1K	Karakalpak_Karakalpakstan	-0.012575	0.000368	-34.201	453354
Ulchi	GBR	Karakalpak_Karakalpakstan	-0.011511	0.000341	-33.788	451752
Ulchi	French	Karakalpak_Karakalpakstan	-0.011471	0.00034	-33.698	458789
Ulchi	Spanish	Karakalpak_Karakalpakstan	-0.011547	0.000344	-33.576	483968
Nanai	French	Karakalpak_Karakalpakstan	-0.012238	0.000367	-33.325	453722
Nanai	GBR	Karakalpak_Karakalpakstan	-0.012329	0.00037	-33.314	446578
Nanai	Spanish	Karakalpak_Karakalpakstan	-0.01225	0.000368	-33.25	479245
Ulchi	Iberian_Spain1K	Karakalpak_Karakalpakstan	-0.011568	0.000349	-33.155	464509
Nanai	Iberian_Spain1K	Karakalpak_Karakalpakstan	-0.012277	0.000373	-32.884	459629
Ulchi	Italian_North	Karakalpak_Karakalpakstan	-0.011837	0.000361	-32.797	446722
Nanai	Italian_North	Karakalpak_Karakalpakstan	-0.012548	0.000386	-32.542	440844
Ulchi	Basque	Karakalpak_Karakalpakstan	-0.011885	0.000366	-32.514	447069
Nanai	Basque	Karakalpak_Karakalpakstan	-0.012683	0.000394	-32.167	441198
Nanai	Sardinian	Karakalpak_Karakalpakstan	-0.01291	0.000408	-31.612	444029
Ulchi	Sardinian	Karakalpak_Karakalpakstan	-0.012243	0.000389	-31.435	449861
Ulchi	English	Karakalpak_Karakalpakstan	-0.011727	0.000374	-31.323	438326
Nanai	Orcadian	Karakalpak_Karakalpakstan	-0.012181	0.00039	-31.253	433480
Ulchi	Ukrainian	Karakalpak_Karakalpakstan	-0.010836	0.000349	-31.042	445885
Nanai	English	Karakalpak_Karakalpakstan	-0.012483	0.000406	-30.712	431519
Ulchi	Orcadian	Karakalpak_Karakalpakstan	-0.011388	0.000372	-30.626	439925
Nanai	Russian	Karakalpak_Karakalpakstan	-0.010944	0.000359	-30.492	448797
Nanai	Ukrainian	Karakalpak_Karakalpakstan	-0.011701	0.000386	-30.317	440074
Ulchi	Druze	Karakalpak_Karakalpakstan	-0.011138	0.000367	-30.313	459988
Ulchi	Russia_MLBA_Sintashta	Karakalpak_Karakalpakstan	-0.010634	0.000354	-30.002	434457
Ulchi	Russian	Karakalpak_Karakalpakstan	-0.010108	0.000337	-29.965	451919
Nanai	Moldavian	Karakalpak_Karakalpakstan	-0.011918	0.000403	-29.578	432545
Ulchi	Moldavian	Karakalpak_Karakalpakstan	-0.011223	0.000381	-29.474	437779
Nanai	Druze	Karakalpak_Karakalpakstan	-0.011692	0.000397	-29.429	454679
Nanai	Russia_MLBA_Sintashta	Karakalpak_Karakalpakstan	-0.011421	0.000388	-29.401	426985
Ulchi	Anatolia_N	Karakalpak_Karakalpakstan	-0.012753	0.000437	-29.179	444390
Ulaanzuukh_SlabGrave	Italian_Toscani1K	Karakalpak_Karakalpakstan	-0.010867	0.000375	-28.956	453421
Nanai	Anatolia_N	Karakalpak_Karakalpakstan	-0.013483	0.000466	-28.92	436983
Boisman_MN	GBR	Karakalpak_Karakalpakstan	-0.013197	0.000462	-28.547	416703
Boisman_MN	Italian_Toscani1K	Karakalpak_Karakalpakstan	-0.013031	0.000458	-28.478	423506
Boisman_MN	French	Karakalpak_Karakalpakstan	-0.012925	0.000455	-28.399	423999
Ulaanzuukh_SlabGrave	GBR	Karakalpak_Karakalpakstan	-0.010901	0.000386	-28.242	446471
Nanai	Armenian_Hemsheni	Karakalpak_Karakalpakstan	-0.011863	0.000422	-28.13	428065
Ulaanzuukh_SlabGrave	Spanish	Karakalpak_Karakalpakstan	-0.010663	0.00038	-28.061	479947
Nivkh	GBR	Karakalpak_Karakalpakstan	-0.011359	0.000405	-28.02	445759
Ulchi	Assyrian	Karakalpak_Karakalpakstan	-0.010737	0.000385	-27.914	438106
Nanai	Abkhasian	Karakalpak_Karakalpakstan	-0.011341	0.000408	-27.8	431437
Boisman_MN	Spanish	Karakalpak_Karakalpakstan	-0.012763	0.00046	-27.763	448850
Nivkh	Italian_Toscani1K	Karakalpak_Karakalpakstan	-0.011531	0.000417	-27.675	452584
ARpost9K	GBR	Karakalpak_Karakalpakstan	-0.013027	0.000472	-27.598	352639
Boisman_MN	Basque	Karakalpak_Karakalpakstan	-0.013376	0.000485	-27.584	410974
Ulaanzuukh_SlabGrave	French	Karakalpak_Karakalpakstan	-0.010611	0.000385	-27.55	454122
Boisman_MN	Iberian_Spain1K	Karakalpak_Karakalpakstan	-0.012831	0.000466	-27.522	429560
Ulchi	India_RoopkundB	Karakalpak_Karakalpakstan	-0.011299	0.000411	-27.511	407086
Ulaanzuukh_SlabGrave	Iberian_Spain1K	Karakalpak_Karakalpakstan	-0.010691	0.00039	-27.445	459803
Boisman_MN	Italian_North	Karakalpak_Karakalpakstan	-0.013143	0.000479	-27.444	410686
Ulchi	Jew_Iranian	Karakalpak_Karakalpakstan	-0.010549	0.000385	-27.417	438768
Ulaanzuukh_SlabGrave	Basque	Karakalpak_Karakalpakstan	-0.011089	0.000405	-27.372	440998
Ulchi	Armenian_Hemsheni	Karakalpak_Karakalpakstan	-0.010996	0.000402	-27.365	433778
Nanai	India_RoopkundB	Karakalpak_Karakalpakstan	-0.012039	0.00044	-27.343	398943
Ulaanzuukh_SlabGrave	Italian_North	Karakalpak_Karakalpakstan	-0.010937	0.000402	-27.229	440598
Nanai	Assyrian	Karakalpak_Karakalpakstan	-0.011354	0.000418	-27.192	432277
Japanese_HGDP	GBR	Karakalpak_Karakalpakstan	-0.009672	0.000357	-27.119	453477
Nivkh	Spanish	Karakalpak_Karakalpakstan	-0.011326	0.000418	-27.119	478771
Nivkh	Basque	Karakalpak_Karakalpakstan	-0.011887	0.000439	-27.099	440260
Nivkh	French	Karakalpak_Karakalpakstan	-0.011204	0.000414	-27.045	452923
Nanai	Palestinian	Karakalpak_Karakalpakstan	-0.010307	0.000381	-27.033	471048
Ulaanzuukh_SlabGrave	Sardinian	Karakalpak_Karakalpakstan	-0.011471	0.000425	-27.013	443698
Ukrainian	Boisman_MN	Karakalpak_Karakalpakstan	-0.012493	0.000465	-26.88	409908
Nanai	Russia_Srubnaya	Karakalpak_Karakalpakstan	-0.011706	0.000436	-26.823	420163
Han_Beijing1K	French	Karakalpak_Karakalpakstan	-0.009164	0.000342	-26.764	462926
Nivkh	Iberian_Spain1K	Karakalpak_Karakalpakstan	-0.011269	0.000421	-26.739	458972
Japanese_Tokyo1K	French	Karakalpak_Karakalpakstan	-0.009283	0.000348	-26.71	463012
Ulchi	Russia_Srubnaya	Karakalpak_Karakalpakstan	-0.010555	0.000396	-26.678	428621
Negidal	Italian_Toscani1K	Karakalpak_Karakalpakstan	-0.012904	0.000484	-26.665	450766
Nanai	Lezgin	Karakalpak_Karakalpakstan	-0.0106	0.000398	-26.654	431184
ARpost9K	French	Karakalpak_Karakalpakstan	-0.012418	0.000467	-26.578	358639
Han_Beijing1K	Spanish	Karakalpak_Karakalpakstan	-0.009042	0.000341	-26.528	486819
Ulchi	Palestinian	Karakalpak_Karakalpakstan	-0.009615	0.000363	-26.492	475950
Ulchi	Abkhasian	Karakalpak_Karakalpakstan	-0.010222	0.000387	-26.399	438398
Nanai	Iranian	Karakalpak_Karakalpakstan	-0.009294	0.000352	-26.394	453109
Nanai	Jew_Iranian	Karakalpak_Karakalpakstan	-0.011153	0.000423	-26.371	431800
Ulchi	Anatolia_EBA	Karakalpak_Karakalpakstan	-0.012531	0.000476	-26.314	425252
Ulchi	Kazakhstan_MLBA_Alakul_Maitan	Karakalpak_Karakalpakstan	-0.010972	0.000417	-26.287	415936
ARpost9K	Italian_Toscani1K	Karakalpak_Karakalpakstan	-0.01258	0.00048	-26.222	358482
Ukrainian	ARpost9K	Karakalpak_Karakalpakstan	-0.012425	0.000475	-26.16	346916
Nivkh	English	Karakalpak_Karakalpakstan	-0.01169	0.000447	-26.135	430365
Japanese_Tokyo1K	Spanish	Karakalpak_Karakalpakstan	-0.009092	0.000348	-26.129	486901
Negidal	Spanish	Karakalpak_Karakalpakstan	-0.012586	0.000482	-26.096	477622
Nanai	Anatolia_EBA	Karakalpak_Karakalpakstan	-0.013152	0.000504	-26.081	416124
Hezhen_HGDP	GBR	Karakalpak_Karakalpakstan	-0.009869	0.000379	-26.036	448175
Hezhen_HGDP	Italian_Toscani1K	Karakalpak_Karakalpakstan	-0.009727	0.000374	-26.035	455007
Oroqen_HGDP	Italian_Toscani1K	Karakalpak_Karakalpakstan	-0.010093	0.000389	-25.973	455149
Oroqen_HGDP	GBR	Karakalpak_Karakalpakstan	-0.010023	0.000386	-25.936	448355
Moldavian	Boisman_MN	Karakalpak_Karakalpakstan	-0.012783	0.000493	-25.926	400330
Korean	GBR	Karakalpak_Karakalpakstan	-0.010773	0.000416	-25.922	447893
Han_Beijing1K	Basque	Karakalpak_Karakalpakstan	-0.009503	0.000367	-25.922	452395
Nanai	Kazakhstan_MLBA_Alakul_Maitan	Karakalpak_Karakalpakstan	-0.011816	0.000457	-25.882	407541
Ulchi	Lak	Karakalpak_Karakalpakstan	-0.009843	0.00038	-25.879	435198
Boisman_MN	Sardinian	Karakalpak_Karakalpakstan	-0.013295	0.000514	-25.872	413658
Nivkh	Italian_North	Karakalpak_Karakalpakstan	-0.011418	0.000442	-25.835	439947
Negidal	GBR	Karakalpak_Karakalpakstan	-0.012482	0.000483	-25.826	443633
Ulaanzuukh_SlabGrave	English	Karakalpak_Karakalpakstan	-0.010942	0.000424	-25.825	430497
ARpost9K	Spanish	Karakalpak_Karakalpakstan	-0.012206	0.000473	-25.81	380023
Japanese_HGDP	French	Karakalpak_Karakalpakstan	-0.00934	0.000362	-25.802	460209

## Sheet: table S3
Table S3. Admixture-f3 test results for the Tajik_Tajikistan
Source1	Source2	Target	f_3	std.err	Z	SNPs
Tarim_EMBA1	Anatolia_N	Tajik_Tajikistan	-0.002789	0.000589	-4.737	429188
Japanese_Tokyo1K	Russia_Sintashta_MLBA	Tajik_Tajikistan	-0.002461	0.000594	-4.141	396852
Ulchi	Anatolia_EBA	Tajik_Tajikistan	-0.002156	0.000529	-4.075	432964
Nanai	Anatolia_EBA	Tajik_Tajikistan	-0.002229	0.000548	-4.071	424627
Koryak	Anatolia_EBA	Tajik_Tajikistan	-0.002349	0.000578	-4.065	421728
Tarim_EMBA1	Anatolia_N_published	Tajik_Tajikistan	-0.002972	0.000745	-3.991	403752
Negidal	Anatolia_EBA	Tajik_Tajikistan	-0.002435	0.000619	-3.93	415983
Nganasan	Anatolia_EBA	Tajik_Tajikistan	-0.001944	0.000518	-3.755	428550
Evenk_FarEast	Anatolia_EBA	Tajik_Tajikistan	-0.002419	0.00065	-3.723	413327
Negidal	Russia_Caucasus_Eneolithic	Tajik_Tajikistan	-0.004689	0.001274	-3.681	260955
Anatolia_N	Karitiana	Tajik_Tajikistan	-0.002206	0.000604	-3.651	435527
Eskimo_ChaplinSireniki	Anatolia_N_published	Tajik_Tajikistan	-0.002247	0.000623	-3.609	413927
Itelmen	Anatolia_EBA	Tajik_Tajikistan	-0.002167	0.000603	-3.592	419295
Koryak	Anatolia_N	Tajik_Tajikistan	-0.001725	0.000493	-3.5	439553
Koryak	Anatolia_N_published	Tajik_Tajikistan	-0.002001	0.000588	-3.404	414469
Chukchi	Anatolia_N_published	Tajik_Tajikistan	-0.001915	0.000576	-3.323	418206
Hezhen_HGDP	Anatolia_EBA	Tajik_Tajikistan	-0.001774	0.000536	-3.306	425535
Eskimo_ChaplinSireniki	Anatolia_N	Tajik_Tajikistan	-0.001614	0.000491	-3.287	439101
Eskimo_ChaplinSireniki	Anatolia_EBA	Tajik_Tajikistan	-0.001779	0.000551	-3.231	421160
Nganasan	Russia_Caucasus_Eneolithic	Tajik_Tajikistan	-0.003483	0.001079	-3.227	269244
Chukchi	Anatolia_N	Tajik_Tajikistan	-0.001457	0.000452	-3.221	442579
Chukchi	Anatolia_EBA	Tajik_Tajikistan	-0.001701	0.000531	-3.201	425622
Nanai	Russia_Caucasus_Eneolithic	Tajik_Tajikistan	-0.003262	0.00102	-3.199	267013
Han_Beijing1K	Russia_Sintashta_MLBA	Tajik_Tajikistan	-0.00189	0.000593	-3.19	397498
Evenk_Transbaikal	Russia_Caucasus_Eneolithic	Tajik_Tajikistan	-0.003352	0.001073	-3.123	265517
Tarim_EMBA1	Sardinian	Tajik_Tajikistan	-0.001551	0.000507	-3.056	436249
Korean	Russia_Caucasus_Eneolithic	Tajik_Tajikistan	-0.003389	0.001113	-3.046	266238
Itelmen	Anatolia_N_published	Tajik_Tajikistan	-0.001855	0.000612	-3.029	412203
Itelmen	Anatolia_N	Tajik_Tajikistan	-0.001501	0.000499	-3.008	437697
Jinchankou_LN	Russia_Caucasus_Eneolithic	Tajik_Tajikistan	-0.005503	0.001831	-3.005	184733
Eskimo_Naukan	Anatolia_N	Tajik_Tajikistan	-0.001518	0.000508	-2.989	439561
Evenk_FarEast	Russia_Caucasus_Eneolithic	Tajik_Tajikistan	-0.003812	0.001276	-2.987	259080
Russia_Sintashta_MLBA	RIA	Tajik_Tajikistan	-0.001882	0.000644	-2.922	379293
Nagabaka_early	Russia_MLBA_Priobrazhenka	Tajik_Tajikistan	-0.144339	0.049794	-2.899	92
Nivkh	Anatolia_EBA	Tajik_Tajikistan	-0.001651	0.000576	-2.866	422658
Hezhen_HGDP	Russia_Caucasus_Eneolithic	Tajik_Tajikistan	-0.002825	0.000987	-2.861	267394
Zhagunluke_IA4	Turkmenistan_Gonur_BA_published	Tajik_Tajikistan	-0.11512	0.040242	-2.861	130
Japanese_Tokyo1K	Russia_Caucasus_Eneolithic	Tajik_Tajikistan	-0.002706	0.000947	-2.857	277183
Evenk_FarEast	Anatolia_N_published	Tajik_Tajikistan	-0.002099	0.000741	-2.834	406606
Ulchi	Russia_Caucasus_Eneolithic	Tajik_Tajikistan	-0.002813	0.000998	-2.819	272430
Anatolia_EBA	Karitiana	Tajik_Tajikistan	-0.001977	0.000707	-2.797	416410
Kazakhstan_Nomad_Hun_Sarmatian	Russia_Caucasus_Eneolithic	Tajik_Tajikistan	-0.004241	0.00153	-2.772	217022
Yondaedo	Kazakhstan_MLBA_Solyanka	Tajik_Tajikistan	-0.013489	0.004919	-2.742	14318
Nanai	Anatolia_N_published	Tajik_Tajikistan	-0.001618	0.000593	-2.727	417235
Pakistan_LBA_published	Russia_Kostenki12	Tajik_Tajikistan	-0.165149	0.06178	-2.673	45
Russia_Caucasus_Eneolithic	Russia_Kurma_EBA	Tajik_Tajikistan	-0.004748	0.001781	-2.666	153775
Mongolia_N_East	Italian_North	Tajik_Tajikistan	-0.001296	0.000491	-2.638	389829
Nanai	Anatolia_N	Tajik_Tajikistan	-0.00126	0.000482	-2.617	441323
Taejungni	Sandaohaizi_IA_KL	Tajik_Tajikistan	-0.209713	0.080427	-2.608	23
Negidal	Anatolia_N	Tajik_Tajikistan	-0.001395	0.000541	-2.579	434669
Japanese_HGDP	Russia_Caucasus_Eneolithic	Tajik_Tajikistan	-0.002495	0.000971	-2.569	274406
Eskimo_Naukan	Anatolia_EBA	Tajik_Tajikistan	-0.001428	0.000557	-2.565	421721
Russia_Shamanka_Eneolithic	Russia_Caucasus_Eneolithic	Tajik_Tajikistan	-0.002803	0.001099	-2.551	265311
Evenk_FarEast	Anatolia_N	Tajik_Tajikistan	-0.001543	0.000606	-2.548	432612
Koryak	Russia_Caucasus_Eneolithic	Tajik_Tajikistan	-0.002887	0.001137	-2.539	264728
Korean	Anatolia_EBA	Tajik_Tajikistan	-0.001449	0.000575	-2.522	423892
Japanese_HGDP	Anatolia_EBA	Tajik_Tajikistan	-0.001285	0.000514	-2.5	435828

## Sheet: table S4
Table S4. Paternal and maternal haplogroups of newly sequenced populations
IND	Population	Paternal Haplogroup	Mutations	Maternal Haplogroup
Kyrgyz1	Kyrgyz_Talas	R1a1a1b2a2a1d6a1~	*Y5994	A23
Kyrgyz2	Kyrgyz_Issyk_Kul	J2a1a1a2a2b1~	*Y37637	M7c1a1a1
Kyrgyz3	Kyrgyz_Issyk_Kul	R1a1a1b2a2a3b1a1~	*YP1556	U2e1h
Kyrgyz4	Kyrgyz_Mary	R1a1a1b2a2a3b1a1~	*YP1556	D5a2a1
Kyrgyz5	Kyrgyz_Osh	C2a1a3a1c	FGC16217	T1a1
Kyrgyz6	Kyrgyz_Mary	C2a1a3a1f2~	*F11123	Y1a+16189
Kyrgyz7	Kyrgyz_Talas	R1a1a1b2a1a2c1a~	*Y34209	C4a1a+195
Kyrgyz8	Kyrgyz_Mary	R1a1a1b2a2a3b1a1~	*YP1556	A15c1
Kyrgyz9	Kyrgyz_Batken	R1a1a1b2a2a3b1a1~	*YP1556	U4a
Kyrgyz10	Kyrgyz_Osh	R1a1a1b2a2b1a3a1~	*FGC23325/YP1366	U1a1
Kyrgyz11	Kyrgyz_Issyk_Kul	J2a1a1a2b2a1b1a~	*Y36181	G2b2
Kyrgyz12	Kyrgyz_Batken	N1a2b1b2b	PF3415, Z35145, Z35146, Z35147, Z35148, Z35149	A16
Kyrgyz13	Kyrgyz_Talas	R1a1a1b2a2a3b1a1~	*YP1556	D4m
Kyrgyz14	Kyrgyz_Osh	C2a1a1b1a1	F11387, F11690, F11979, F12232, F12469, F12551, F12694, F13053, F13722, F13764, F24277, F8722^^, FT254142^^, Z32845, Z32846, Z32847, Z32848	D4j8
Kyrgyz15	Kyrgyz_Osh	R1a1a1b2a1a2c1a~	*Y34209	B5a1c*
Kyrgyz16	Kyrgyz_Jalal_Abad	C2a1a2a2a1	MPB420^^/Y15550^^, Y15844	HV12b1
Kyrgyz17	Kyrgyz_Jalal_Abad	R1a1a1b2a2a3b1a1~	*YP1556	B4j
Kyrgyz18	Kyrgyz_Osh	C2a1a1b1a1	F11387, F11690, F11979, F12232, F12469, F12551, F12694, F13053, F13722, F13764, F24277, F8722^^, FT254142^^, Z32845, Z32846, Z32847, Z32848	H+152
Kyrgyz19	Kyrgyz_Osh	R1a1a1b2a2a3b1a1~	*YP1556	K1a+195
Kyrgyz20	Kyrgyz_Batken	C2a1a3a1	F10216/FGC16336/Y8818, F12844/FGC16470/Y8821, F13055/FGC16486/Y4630, F13100/FGC16489/Y4633, F10312/FGC16342/Y8792, F11134/Y8798, F11271/FGC16596/Y8808, F11508/FGC16387/Y4565, F11899/FGC16411/Y4580, F12521/FGC16447/Y8784, F13923/FGC16526/Y8791, F5481/FGC16328/SK1075/Y4541	A16
Uzbek1	Uzbek_Turkistan	C2a1a3a6a1a~	Y148768/ZQ369	H5a1
Uzbek2	Uzbek_Turkistan	L1a2	*M2360, M2402^, M2429, M2461^, M2476, M2533^, M2535^, M2618, M5710, SK1446/Y5518, Y5515^/Z20229^, Y5531^/Z20252^, Y5551/Z20243, Z20262^	H13a1a1
Uzbek3	Uzbek_Turkistan	O2a2b1a2a2b	F2093, F2095, F2212, F2236, F2530, F2795, F2974, F3279, F3383, F3440, F3505, F3579, F748, F823	D4j4
Uzbek4	Uzbek_Turkistan	N1a2b3	B525, PH1640, PH1809, PH2630, PH360, PH3711, PH4417, VL73, Z43247, Z43248, Z43249, Z43250, Z43251, Z43252	D4j
Uzbek5	Uzbek_Turkistan	D1a1a1a1b	FGC5437.2, SK2296, SK541, YP1043.2, Z31581, Z31582, Z31583, Z31591, Z31594, Z31595, Z31596, Z31597, Z31598, Z31601, Z31602, Z31604, Z31606, Z31608, Z31609, Z31611, Z31612, Z31614, Z31615, Z31616	D4j8
Uzbek6	Uzbek_Turkistan	I1a3a1a2a1b1~	*BY316/Y7626	T1a1
Uzbek7	Uzbek_Turkistan	J2a1a1b2a1a1a	M158.2	A5a
Uzbek8	Uzbek_Turkistan	J1a2a1a2d2b2b2c4d2a2a5a1e4a6i3a~	*ZS7048	B5a1c*
Uzbek9	Uzbek_Turkistan	J2a1a1b1a1a1a1	S19372, S24735, Y35050, Y68336, Y78884	R+16189
Uzbek10	Uzbek_Turkistan	O2a1b1a1a1a1k	SK1676	G1c1
Uzbek11	Uzbek_Turkistan	H1a1a4b1	Z14498, Z14499, Z14500, Z5873	J1b1b1
Uzbek12	Uzbek_Turkistan	O2a1b1a1a1a1e1	Y15976, Y15980, Y26385	J1c3j
Uzbek13	Uzbek_Turkistan	R1a1a1b2a2a1d6a~	*FGC10232/Y5992	H6a1b
Uzbek14	Uzbek_Turkistan	J2a1a1b1a1a1b	FGC16080/Y14375, FGC16129/Y14395, FGC16140/Y14581, FGC16143/Y14400, PH4968/Y14398/Z32180, PH4970/Y14399/Z32181	C4a1a4
Uzbek15	Uzbek_Turkistan	J2a1a1b1a1a1a	*Z32172	M52b
Uzbek16	Uzbek_Turkistan	R1b1a1b1b	CTS1078/Z2103, CTS7340/Z2107, CTS9416, M12132/Z8127, M12149/Y4371/Z8128, PF7575/Z2104, PF7585, S20902, Z2105	U7a
Uzbek17	Uzbek_Turkistan	C2a1a2a2b2~	*BY159805/Y152970/ZQ1057, BY160715/Y152968/ZQ1052	D4e5a
Uzbek18	Uzbek_Turkistan	R1a1a1b2a1a2c1a~	*Y34209	D4b2b2b
Uzbek19	Uzbek_Turkistan	J2a1a1b	AM01358/AMM342/PF5163/Z2222, AM01359/CTS47/PF5159/Z2220, PF5160/Z2221	U4a1d
Uzbek20	Uzbek_Turkistan	O2a1b1a1a1a1b1a1c1a	MF14553, MF15671, MF16395	U4b3*
Karakalpak1	Karakalpak_Karakalpakstan	C2a1a3a1i	BY182928, BY183180	F2c
Karakalpak2	Karakalpak_Karakalpakstan	G2a1a1a1a1a1a1a2	Y29585, Z31459	D4e
Karakalpak3	Karakalpak_Karakalpakstan	R1a1a1b1a1a	M458/PF6241	C5c
Karakalpak4	Karakalpak_Karakalpakstan	C2a1a2a2a1a2	MPB421/Y22661	A10
Karakalpak5	Karakalpak_Karakalpakstan	J2a1a1a2b1b4~	*Y21862	U4d2
Karakalpak6	Karakalpak_Karakalpakstan	C2a1a3a1i1~	*BY186694	C4a2c*
Karakalpak7	Karakalpak_Karakalpakstan	O2a2b1a1a1a4a1	CTS5308	A+152+16362+16189
Karakalpak8	Karakalpak_Karakalpakstan	C2a1a3a1	F10216/FGC16336/Y8818, F12844/FGC16470/Y8821, F13055/FGC16486/Y4630, F13100/FGC16489/Y4633, F10312/FGC16342/Y8792, F11134/Y8798, F11271/FGC16596/Y8808, F11508/FGC16387/Y4565, F11899/FGC16411/Y4580, F12521/FGC16447/Y8784, F13923/FGC16526/Y8791, F5481/FGC16328/SK1075/Y4541, FGC16467/Y4614	H+16291
Karakalpak9	Karakalpak_Karakalpakstan	J1a2a1a2d2b2b2c4d2a2a5a1e4a6i3a~	*ZS7048	G2a1d1a
Karakalpak10	Karakalpak_Karakalpakstan	E1b1b1a1b1a10a2	S20329/Z21362, Z21357, Z21363	F1b1+@152
Karakalpak11	Karakalpak_Karakalpakstan	C2a1a3a6a1a~	Y148768/ZQ369	A1a1
Karakalpak12	Karakalpak_Karakalpakstan	N1a1a1a1a3a2	B219/Y16220, Y16221/Z35311, Y16313/Z35310	R30a1b1
Karakalpak13	Karakalpak_Karakalpakstan	C2a1a2a2a1a	MPB422/Y15842, Y15552, Y15840, Y15841, Y15843, Y15847	D4o1
Karakalpak14	Karakalpak_Karakalpakstan	J2a2a1a1a~	*PH1795	C4a1a4a
Karakalpak15	Karakalpak_Karakalpakstan	O2a2b1a1a1a4a1	CTS5308	M18a
Karakalpak16	Karakalpak_Karakalpakstan	O2a2b1a1a1a4a1	CTS5308	U4d2
Karakalpak17	Karakalpak_Karakalpakstan	C2a1a3a6b	F12663	H6a1b3
Hazara1	Hazara_Bamyan	J2a1a1a2a1a1a~	*Z7551	J1b1b1
Hazara2	Hazara_Ghazni	C2a1a3a1b~	*SK1076	N1b1a6
Hazara3	Hazara_Ghazni	C2a1a3a1b~	*SK1076	N1b1a6
Hazara4	Hazara_Ghazni	C2a1a3a1b~	*SK1076	K1a1b
Hazara5	Hazara_Ghazni	C2a1a1b1b	Y10420/Z30402, Y10428/Z30415, Y10442/Z30430, Y11599/Z30431, Y11600/Z30434, Y11605/Z30407, Y11606/Z30408, Y11622/Z30399, Y11630/Z30425	C4b6
Hazara6	Hazara_Ghazni	C2a1a1b1a2a2	*F12439	W+194
Hazara7	Hazara_Ghazni	C2a1a1b1a2a2	*F12439	U2e2a
Hazara8	Hazara_Oruzgan	R1a1a1b2a2a1	Z2123	H
Hazara9	Hazara_Oruzgan	R1a1a1b2a1a1a1f2a1~	*Y31436	U2e1'2'3
Hazara10	Hazara_Ghazni	C2a1a1b1a2a2	*F12439	U3b2a1
Hazara11	Hazara_Ghazni	R1a1a1b2a1a1a1f1b~	*Y27971, Y27972/Z29136, Y921, Y922, Y924, Y925, Z29135, Z29138	T1a1
Hazara12	Hazara_Bamyan	J2a1a1a2a1a1a~	*Z7551	C7a1c
Hazara13	Hazara_Ghazni	C2a1a1b1a2a2	*F12439	H14a
Hazara14	Hazara_Ghazni	R1b1a1b1b1	L584	G2a1+16189
Hazara15	Hazara_Oruzgan	I2a1b1a1b1b	S18331, SK1247/Y4915	G2a2
Hazara16	Hazara_Ghazni	C2a1a1b1a2a2	*F12439	H1c+152
Hazara17	Hazara_Ghor	C2b1a1a1b~	*CTS4449, CTS8629	J1b6
Hazara18	Hazara_Ghor	J2a1a1a2a2b2d1~	*Y28882	M30c
Hazara19	Hazara_Ghazni	L1a2a1a1a	*Z20328	B4c1b2c
Hazara22	Hazara_Ghazni			C4a1a2
Hazara20	Hazara_Bamyan	J2a1a1b1	PF5197/Z2397	HV6
Karluks 1	Karluks _Khatlon	L1a2a	M2398	T2b4
Karluks 2	Karluks _Khatlon	L1a2a	M2398	U5a2a1
Karluks 3	Karluks _Khatlon	L1a2a	M2398	H33
Karluks 4	Karluks _Khatlon	L1a2a	M2398	G2a1
Karluks 5	Karluks _Khatlon	L1a2a	M2398	J2b1a2a
Karluks 6	Karluks _Khatlon	L1a2a	M2398	U4c1
Karluks 7	Karluks _Khatlon	L1a2a	M2398	U2c1*
Karluks 8	Karluks _Khatlon	L1a2a	M2398	H33
Karluks 9	Karluks _Khatlon	L1a2a	M2398	H3ak*
Tajik1	Tajik_Sughd	Q1b1a1a1j1	*Z19388	U4a1
Tajik2	Tajik_Gorno_Badakhshan	R2a2b1b2b3	V3467/Y1334	H15a1b
Tajik3	Tajik_Sughd	R2a2b1	FGC12582/Y8764, FGC12615/Y8763, FGC12630/V1180, FGC12643/V1946/SK2140, M9710, PF7499/V2738	HV14a
Tajik4	Tajik_Gorno_Badakhshan	D1a1b1a1a1a~	*PH97	W3a2
Tajik5	Tajik_Sughd	L1b2c	SK1414	M8a2a1
Tajik6	Tajik_Sughd	J2a1a1b2a1a2	FGC9878/Y13535, FGC9882/Y14310, Z7706	H7b
Tajik7	Tajik_Sughd	R1b1a1b1a1a2c1a4b2c1a1b1b1a	Z33816.2	N1a1a1a1
Tajik8	Tajik_Gorno_Badakhshan	R1a1a1b2a1a2c1a~	*Y34209	U4c1
Tajik9	Tajik_Sughd	R1a1a1b2a1a1a1f1b1~	*Y34261	W6
Tajik10	Tajik_Sughd	R1a1a1b1a2b3a3a2b~	*Y1396, Y1397, Y17983	K1a8b
Tajik11	Tajik_Gorno_Badakhshan	R1a1a1b2a2a1d7a~	*Y36446	C4a2c*
Tajik12	Tajik_Khatlon	R1a1a1b2a1a2c1a~	*Y34209	U4a1
Tajik13	Tajik_Khatlon	R1a1a1b2a1a2c1a~	*Y34209	M30+16234
Tajik14	Tajik_Khatlon	J2a1a1b2a1b2a1~	*Z39995	A16
Tajik15	Tajik_Sughd	J2a2a1a1a~	*PH1795	B4c1b2c
Tajik16	Tajik_Khatlon	R2a2b1b2b3b2a1a	Y17474, Y17475, Y17476, Y17477, Y17478, Y17752, Y17753, Y17754, Y17755, Y17756, Y17757, Y17991, Y17992, Y18120, Y18121, Y18122, Y18123, Y18124, Y18125, Y18126	H2b
Tajik17	Tajik_Sughd	R1a1a1b2a2a1	Z2123	D4j5a
Tajik18	Tajik_Khatlon	H1a2b1b	*Z34738, Z34776, Z34790, Z34819, Z34827, Z34831	H2a
Tajik19	Tajik_Khatlon	Q1b1a3a1a~	*Y20209, YP4541, YP4547, YP4554	C4a2c*
Tajik20	Tajik_Gorno_Badakhshan	E1b1b1b2a1a1a1a1f1b1a2b1a2~	*Z21419, Z21421	W3a2
Uyghur1	Uyghur_Almaty	J1a2a1a2d2b2b2c4d2a2a5a1e4a6i3a~	*ZS7048	M11a'b
Uyghur2	Uyghur_Almaty	O1b1a1a1b1c1	B421	D4c2b
Uyghur3	Uyghur_Almaty	C2a1a3a1	F10216/FGC16336/Y8818, F12844/FGC16470/Y8821, F13055/FGC16486/Y4630, F13100/FGC16489/Y4633, F10312/FGC16342/Y8792, F11134/Y8798, F11271/FGC16596/Y8808, F11508/FGC16387/Y4565, F11899/FGC16411/Y4580, F12521/FGC16447/Y8784, F13923/FGC16526/Y8791, F5481/FGC16328/SK1075/Y4541, FGC16467/Y4614	A+152+16362
Uyghur4	Uyghur_Almaty	Q1b1a1a1j1	*Z19391	H15a1a
Uyghur5	Uyghur_Almaty	R1a1a1b2a2a3b1a1~	*YP1556	T2b4e
Uyghur6	Uyghur_Almaty	R1b1a1a1a	L1432, L1433, Y14051, Y14052, Y14053, Y14054, Y14055, Y14056, Y14057, Y14058, Y14059, Y14060, Y14061, Y14062, Y14159, Y14160, Y14161, Y14162, Y14163, Y14164, Y14165, Y14166, Y14167, Y14168, Y14169, Y14170, Y14172, Y14173, Y14174, Y14175, Y14176, Y14177, Y14178, Y14179, Y14180, Y14181, Y14182, Y14183, Y14184, Y14185, Y14186, Y14188, Y14189, Y14190, Y14191	A15
Uyghur7	Uyghur_Almaty	R1a1a1b2a1a2c1d2a~	*Y34256	D4h1d
Uyghur8	Uyghur_Almaty	G2a2b2a4a1b1~	*Y35037^^	M11a'b
Uyghur9	Uyghur_Almaty	J2a2a1a1a~	*PH1795	H6a1a
Uyghur10	Uyghur_Almaty	R1a1a1b2a2a3~	*S23592, YP349	D4j+16311
Uyghur11	Uyghur_Almaty	C2a1a3a6a1b~	*F10707^^, F12625/FGC16454/Y8785, F13093/FGC16488/Y4632	I1c
Uyghur12	Uyghur_Almaty	Q1b1a1a1e1a1a~	*CTS1061	U2b
Uyghur13	Uyghur_Almaty	O2a2b1a1a1a1a	F14366^^/Z25906^^	B4b1a3
Uyghur14	Uyghur_Almaty	G2a2b2a4a1b1~	*Y35037^^	G2a1b
Uyghur15	Uyghur_Almaty	C2b1a1a1a1d~	*F3916	F1f
Uyghur16	Uyghur_Almaty	N1a1a1a1a4a1	M1982	D5a
Uyghur17	Uyghur_Almaty	C2a1a3a6a1a~	Y148768/ZQ369	F1b1+@152
Uyghur18	Uyghur_Almaty	O2a1b1a1a1a1e2b1a	MF9486	M37e2
Uyghur19	Uyghur_Almaty	R1a1a1b2a1a2c1a~	*Y34209	M7b1a1a3
Dungan1	Dungan_Jambyl	Q1a1a1	F1626, F2024, F2123, F4532/SK1916/Y525, F4933/Y548, F4935/Y544, F5274/Y552, F875, Y527, Y532, Y535, Y538, Y540, Y549	M11c
Dungan2	Dungan_Jambyl	Q2b2a	Y17436, YP4495, YP4496, YP4497, YP4498, YP4499, YP4500, YP4501	M7c1a4a
Dungan3	Dungan_Jambyl	O2a2a1a1b2b2a1a	MF18626	N9a1
Dungan4	Dungan_Jambyl	C2b1b1a1	*K526^	H1
Dungan5	Dungan_Jambyl	J2a1a1a2a2b1~	*Y37637	F2b1
Dungan6	Dungan_Jambyl	Q1a1a1a	F4528/Z19217, Y542, Y558	D5a2a1+@16172
Dungan7	Dungan_Jambyl	N1b1a2~	*L727	F2b1
Dungan8	Dungan_Jambyl	O2a1b1a1a1a1e1a2a	MF6934	D4a
Dungan9	Dungan_Jambyl	O2a2b1a1a1a1a1b1a1b2a1	MF14573, MF15850, MF16014, MF16711	B5b2a2
Dungan10	Dungan_Jambyl	J2a1a1a2a2b1~	*Y37637	G2a2
Dungan11	Dungan_Jambyl	J2a1a1a2a2b2~	*Y7715	N9a
Dungan12	Dungan_Jambyl	D1a1a1a1a1b	F3167, F3828, F3865, F3866, F3907, F3956, F3964, F3969, F3973, F3975, F3987, F3999, F729, F737, F738, F836, F926, PH1054, Y28095, Z43903, Z44021, Z44025, Z44026, Z44027, Z44029, Z44033, Z44034, Z44035, Z44036^, Z44037, Z44039, Z44041	B4c1b
Dungan13	Dungan_Jambyl	R1a1a1b2a1a2c1a~	*Y34209	U5a1b1
Dungan14	Dungan_Jambyl	G2a2b2a1a1a1b2	*Y18492/Z38326	M7b1a1a3
Dungan15	Dungan_Jambyl	D1a1a1a1a1b	F3167, F3828, F3865, F3866, F3907, F3956, F3964, F3969, F3973, F3975, F3987, F3999, F729, F737, F738, F836, F926, PH1054, Y28095, Z43903, Z44021, Z44025, Z44026, Z44027, Z44029, Z44033, Z44034, Z44035, Z44036^, Z44037, Z44039, Z44041	R9c1a
Dungan16	Dungan_Jambyl	O2a2b1a2a1a	CTS11192, CTS11459, CTS2643, F174, F2039, F323/Y17, F353, F388, F442, F46/Y15, F502, F507/Y18, F532	R9c1a
Dungan17	Dungan_Jambyl	O2a2b1a1a1e2	SK1740, Y137616, Y137628^^	G1c2
Dungan18	Dungan_Jambyl	J2a1a1b2a1a2	FGC9878/Y13535, FGC9882/Y14310, Z7706	D4a3b
Dungan19	Dungan_Jambyl	Q2a1a1a2a	ACT296, ACT339, ACT540/Y125177, ACT541^^/Y125118^^	D4j15
Dungan20	Dungan_Jambyl	O2a2b1a2a1a1b1b2b2a	CTS2080.2, CTS10883, CTS11454, CTS3249, CTS335, CTS5450, CTS558, CTS7951	C7a1
Turkmen1	Turkmen_Daşoguz	J1a2a1a2d2b2b2c4d2a2a5a1e4a6i3a~	*ZS7048	H
Turkmen2	Turkmen_Mary	R2a2b1	*FGC12643/V1946/SK2140, M9710	H29
Turkmen3	Turkmen_Mary	R1b1a1b1b3a1a1b	BY250	U1b2
Turkmen4	Turkmen_Daşoguz	Q1b1a1a1i2~	*Z35615	D4j8
Turkmen5	Turkmen_Daşoguz	E1b1b1b2a1a1a1a1f1b1a2b1a2~	*Z21421	T1a9
Turkmen6	Turkmen_Daşoguz	L1a2b1~	*FGC32281/Y6260	A16
Turkmen7	Turkmen_Daşoguz	Q1a2a1a4b~	*YP1677, YP1678, YP1679, YP1680, YP1681	U5a1a1
Turkmen8	Turkmen_Daşoguz	N1a2b3a~	*VL83	H1e
Turkmen9	Turkmen_Daşoguz	J2a1a1a2b2a3b1b3b2b~	*Y7291	HV4a2b*
Turkmen10	Turkmen_Daşoguz	J2a1a1b2a1a2a1	FGC30637.2/Y14313.2, FGC30644/Y14315, FGC30647/Y14311, FGC30670/Y14448, FGC30675/Y14316, FGC32583/Y13971, Z33962	D4e4
Turkmen11	Turkmen_Mary	D1a1b1a1a1a~	*PH97	W
Turkmen12	Turkmen_Daşoguz	G2a2a1a3	FGC34625	Z1a1a
Turkmen13	Turkmen_Daşoguz	J2a1a1a2a2b2a~	*Y8531	U4d2
Turkmen14	Turkmen_Mary	J2a1a1b2a1a2	FGC9878/Y13535, FGC9882/Y14310, Z7706	H14a
Turkmen15	Turkmen_Mary	R1b1a1b1b3a1a1b	BY250	J1c2
Turkmen16	Turkmen_Daşoguz	R1a1a1b2a2a1	Z2123	J2b1a2a
Turkmen17	Turkmen_Daşoguz	C2a1a1b1a2b~	*F11235^^/FGC28876^^, F12031/FGC16419/Y4586, F12730/FGC16463/Y4615, F7420/FGC16468/Y4641, FT59	H13a2b2a
Turkmen18	Turkmen_Daşoguz	C2a1a1b1a2b~	*F11235^^/FGC28876^^, F12031/FGC16419/Y4586, F12730/FGC16463/Y4615, F7420/FGC16468/Y4641, FT59	C4a1a4
Turkmen19	Turkmen_Daşoguz	Q1b1a1a1j1	*Z19388	N1a1a1a1a
Turkmen20	Turkmen_Mary	J1a2a1a2d2b2b2c4d2a2a5a1e4a6i3a~	*ZS7048	H1
Note: West Eurasianderived paternal and maternal lineages are highlighted in green.

## Sheet: table S5
Table S5. Genomic regions under significant natural selection in the four CAAH subgroups
CAAH-West												CAAH-Mixed												CAAH-Kyrgyz												CAAH-Dungan
Variant	Chromosome	Position (GRCh38)	AFobs	Afexp	AFWest-East	AFde	P	Gene	Functional consequence	Traits		Variant	Chromosome	Position (GRCh38)	AFobs	Afexp	AFWest-East	AFde	P	Gene	Functional consequence	Traits		Variant	Chromosome	Position (GRCh38)	AFobs	Afexp	AFWest-East	AFde	P	Gene	Functional consequence	Traits		Variant	Chromosome	Position (GRCh38)	AFobs	Afexp	AFWest-East	AFde	P	Gene	Functional consequence	Traits
rs323176	chr7	78709890	0.471698	0.23	0.216667	0.241698	0.00999264	MAGI2		#N/A		rs62550421	chr9	29080089	0.230769	0.083	0	0.147769	0.00999131	LINGO2	intergenic_variant	#N/A		rs4369292	chr10	66684720	0.631579	0.356	0.070833	0.275579	0.00997716	CTNNA3	intron_variant	#N/A		rs1426664	chr4	98067113	0.5	0.226	0.220833	0.274	0.00999261	STPG2	intron_variant	#N/A
rs7604418	chr2	167183536	0.170213	0.024	0.0291667	0.146213	0.009958	XIRP2	intron_variant	#N/A		rs16850888	chr2	213786328	0.34127	0.181	0.204166	0.16027	0.00998924	SPAG16	intron_variant,NMD_transcript_variant	#N/A		rs10832163	chr11	14026756	0.527778	0.229	0.033333	0.298778	0.00994835	SPON1	intron_variant,non_coding_transcript_variant	#N/A		rs16956637	chr18	53372764	0.342105	0.117	0.0125	0.225105	0.00999101	DCC	intron_variant	#N/A
rs111229614	chr10	54394988	0.179245	0.057	0.0625	0.122245	0.00991667	PCDH15	intron_variant,non_coding_transcript_variant	#N/A		rs13087350	chr3	124633238	0.227941	0.422	0.2	0.194059	0.00994619	KALRN	downstream_gene_variant	#N/A		rs9464893	chr6	16390356	0.236842	0.075	0.15	0.161842	0.0099472	ATXN1	regulatory_region_variant	#N/A		rs4246657	chr2	228141418	0.25	0.543	0.197557	0.293	0.00999001	SPHKAP	intron_variant	#N/A
rs113228222	chr2	167162385	0.170213	0.024	0.0291667	0.146213	0.00991471	XIRP2	intron_variant	#N/A		rs10280140	chr7	38895557	0.115385	0.316	0.416667	0.200615	0.0099435	VPS41	intron_variant	#N/A		rs9988794	chr11	14067132	0.416667	0.17	0.095834	0.246667	0.00994475	SPON1	intron_variant,non_coding_transcript_variant	#N/A		rs17018204	chr4	91193718	0.0555556	0.318	0.223419	0.262444	0.00996496	CCSER1	intron_variant	#N/A
rs381334	chr6	159270573	0.411765	0.169	0.250719	0.242765	0.00989625	FNDC1		#N/A		rs611185	chr1	245055752	0.169231	0.371	0.3375	0.201769	0.00994304	EFCAB2	intron_variant	#N/A		rs2697855	chr11	14012790	0.388889	0.13	0.008333	0.258889	0.00992823	SPON1		#N/A		rs10955617	chr8	112229209	0.552632	0.297	0.070833	0.255632	0.00996016	CSMD3	intron_variant,non_coding_transcript_variant	#N/A
rs7578058	chr2	167183605	0.170213	0.024	0.0291667	0.146213	0.00982812	XIRP2	intron_variant	#N/A		rs111551007	chr2	167173576	0.156716	0.034	0.0291667	0.122716	0.00994108	XIRP2	intron_variant	#N/A		rs62283006	chr3	175139677	0.527778	0.223	0.043103	0.304778	0.00992556	NAALADL2	intron_variant,non_coding_transcript_variant	#N/A		rs74344307	chr4	91151955	0.0833333	0.34	0.245833	0.256667	0.00995581	CCSER1	intron_variant	#N/A
rs7814719	chr8	25870658	0.386792	0.166	0.016667	0.220792	0.00979801	EBF2	intron_variant	Inguinal hernia		rs12474251	chr2	213875356	0.210938	0.438	0.04454	0.227062	0.00991326	SPAG16		#N/A		rs75466510	chr2	179688707	0.15625	0	0	0.15625	0.00992271	ZNF385B	intron_variant,non_coding_transcript_variant	#N/A		rs13136913	chr4	98076880	0.5	0.226	0.220833	0.274	0.00995373	STPG2	intron_variant	#N/A
rs1943093	chr18	52900854	0.182692	0.422	0.170833	0.239308	0.00978963	DCC	intron_variant,NMD_transcript_variant	#N/A		rs1572047	chr9	29039094	0.529851	0.331	0.183333	0.198851	0.00990502	LINGO2	intergenic_variant	#N/A		rs12250608	chr10	66512692	0.176471	0.041	0.104167	0.135471	0.00991003	CTNNA3	intron_variant	#N/A		rs1452789	chr18	55448648	0.625	0.384	0.033334	0.241	0.00995025	TCF4		Neurociticism
rs115339873	chr2	167174782	0.170213	0.024	0.0291667	0.146213	0.00978482	XIRP2	intron_variant	#N/A		rs11510359	chr2	167181996	0.156716	0.034	0.0291667	0.122716	0.00990099	XIRP2	intron_variant	#N/A		rs12258360	chr10	66512682	0.176471	0.041	0.104167	0.135471	0.00988803	CTNNA3	intron_variant	#N/A		rs938942	chr11	43690840	0.1	0.368	0.029166	0.268	0.00994036	HSD17B12	intron_variant,non_coding_transcript_variant	#N/A
rs7772901	chr6	165546358	0.421569	0.177	0.281159	0.244569	0.00976959	PDE10A	intron_variant,non_coding_transcript_variant	#N/A		rs75668353	chr6	75416258	0.111111	0.015	0.0333333	0.096111	0.00988684	FILIP1	intron_variant	#N/A		rs9862816	chr3	175144851	0.5	0.227	0.140086	0.273	0.00988132	NAALADL2	intron_variant,non_coding_transcript_variant	#N/A		rs12932783	chr16	6871360	0.5	0.24	0.033046	0.26	0.00992908	RBFOX1	intron_variant	#N/A
rs17054430	chr8	25843140	0.386792	0.166	0.016667	0.220792	0.00972264	EBF2	downstream_gene_variant	Inguinal hernia		rs2469367	chr8	3591025	0.289062	0.492	0.254167	0.202938	0.00987973	CSMD1	intron_variant	#N/A		rs12622221	chr2	179620843	0.382353	0.151	0.2125	0.231353	0.00985345	ZNF385B	intron_variant,non_coding_transcript_variant	#N/A		rs28453001	chr8	112288701	0.638889	0.372	0.111594	0.266889	0.00992538	CSMD3		#N/A
rs1207897	chr7	78777264	0.490385	0.263	0.15	0.227385	0.00969994	MAGI2	intron_variant	#N/A		rs147943742	chr6	75388948	0.111111	0.015	0.0333333	0.096111	0.00987601	FILIP1	downstream_gene_variant	#N/A		rs71492502	chr10	66685657	0.617647	0.343	0.049569	0.274647	0.00985222	CTNNA3	intron_variant	#N/A		rs10033211	chr4	98074473	0.5	0.226	0.220833	0.274	0.00991485	STPG2	intron_variant	#N/A
rs113139933	chr2	167162096	0.173469	0.025	0.0282609	0.148469	0.00969823	XIRP2	intron_variant	#N/A		rs1365824	chr2	213882167	0.206349	0.447	0.025	0.240651	0.00986365	SPAG16		#N/A		rs12797530	chr11	14041892	0.588235	0.321	0.223189	0.267235	0.00984435	SPON1	intron_variant,non_coding_transcript_variant	#N/A		rs1929814	chr9	28458193	0.55	0.302	0.033333	0.248	0.00990577	LINGO2		#N/A
rs1037427	chr2	50047576	0.46	0.237	0.092262	0.223	0.00968893	NRXN1		#N/A		rs17768753	chr7	38873271	0.419118	0.205	0.320833	0.214118	0.00985814	VPS41	intron_variant	#N/A		rs76349147	chr19	29437790	0.3125	0.1	0.129167	0.2125	0.00984224	LOC284395	intron_variant,non_coding_transcript_variant	#N/A		rs12620949	chr2	228112300	0.25	0.561	0.193966	0.311	0.00989247	SPHKAP	intron_variant	#N/A
rs7236792	chr18	52897027	0.182692	0.422	0.170833	0.239308	0.00968548	DCC	intron_variant,NMD_transcript_variant	#N/A		rs10262154	chr7	38750952	0.126984	0.327	0.4375	0.200016	0.0098444	VPS41	upstream_gene_variant	#N/A		rs11749345	chr5	37712281	0.166667	0.596	0.054167	0.429333	0.00980392	WDR70	intron_variant,non_coding_transcript_variant	#N/A		rs11729596	chr4	98124310	0.5	0.226	0.220833	0.274	0.00987597	STPG2	intron_variant	#N/A
rs725323	chr2	49967492	0.537736	0.323	0.120833	0.214736	0.00964672	NRXN1	intron_variant,non_coding_transcript_variant	#N/A		rs6709079	chr2	167166398	0.156716	0.034	0.0291667	0.122716	0.00984086	XIRP2	intron_variant	#N/A		rs4722679	chr7	3325167	0.527778	0.26	0.016667	0.267778	0.00979955	SDK1	intron_variant	#N/A		rs16883301	chr8	112249803	0.552632	0.297	0.070833	0.255632	0.0098653	CSMD3	intron_variant,non_coding_transcript_variant	#N/A
rs9459447	chr6	165540881	0.307692	0.128	0.025	0.179692	0.00963427	PDE10A	downstream_gene_variant	#N/A		rs3735346	chr7	38869276	0.115385	0.316	0.416667	0.200615	0.00983051	VPS41	intron_variant	#N/A		rs4746608	chr10	66633612	0.470588	0.22	0.188936	0.250588	0.00977817	CTNNA3	intron_variant	#N/A		rs12620534	chr2	228127639	0.25	0.543	0.175	0.293	0.0098473	SPHKAP	intron_variant	#N/A
rs62132528	chr2	50099333	0.264706	0.09	0.0666667	0.174706	0.00962319	NRXN1	intron_variant	#N/A		rs379140	chr13	110655478	0.365672	0.191	0.195833	0.174672	0.0098239	CARS2	intron_variant,non_coding_transcript_variant	#N/A		rs2237168	chr6	16639360	0.2	0.471	0.429598	0.271	0.00971573	ATXN1	regulatory_region_variant	#N/A		rs7827543	chr8	112239022	0.0882353	0.355	0.283334	0.266765	0.00984279	CSMD3	intron_variant,non_coding_transcript_variant	#N/A
rs12987099	chr2	50084276	0.193182	0.412	0.05	0.218818	0.00960256	NRXN1	intron_variant	#N/A		rs13087266	chr3	124587974	0.193548	0.382	0.266667	0.188452	0.00978253	KALRN	intron_variant,non_coding_transcript_variant	#N/A		rs11770681	chr7	3353538	0.558824	0.282	0.0875	0.276824	0.00970874	SDK1	intron_variant	#N/A		rs1896155	chr4	98099797	0.5	0.226	0.220833	0.274	0.00983709	STPG2	intron_variant	#N/A
rs34428819	chr7	78678360	0.244898	0.466	0.145834	0.221102	0.00958602	MAGI2	intron_variant	#N/A		rs17081	chr11	3966600	0.467742	0.278	0.25	0.189742	0.00977602	STIM1	intron_variant	#N/A		rs9988870	chr11	14067646	0.416667	0.17	0.095834	0.246667	0.00970797	SPON1	intron_variant,non_coding_transcript_variant	#N/A		rs2058300	chr16	7437377	0.535714	0.273	0.15	0.262714	0.00982363	RBFOX1	intron_variant,non_coding_transcript_variant	#N/A
rs73019987	chr2	167163962	0.173077	0.024	0.0291667	0.149077	0.00956834	XIRP2	intron_variant	#N/A		rs13064861	chr3	124633389	0.0882353	0.277	0.0125	0.188765	0.00976043	KALRN	downstream_gene_variant	#N/A		rs55794983	chr5	37549046	0.676471	0.404	0.225	0.272471	0.00969932	WDR70		#N/A		rs7699169	chr4	91172673	0.472222	0.206	0.133333	0.266222	0.00981202	CCSER1		#N/A
rs9947870	chr18	68858541	0.407407	0.197	0.1125	0.210407	0.00956659	CCDC102B		#N/A		rs7831651	chr8	50784532	0.425373	0.228	0.05	0.197373	0.00973961	SNTG1	intron_variant	#N/A		rs9343283	chr6	75354421	0.625	0.347	0.091666	0.278	0.00968463	FILIP1	upstream_gene_variant	#N/A		rs1426662	chr4	98069168	0.5	0.226	0.220833	0.274	0.0097982	STPG2	intron_variant	#N/A
rs1207865	chr7	78771884	0.132075	0.019	0.0208333	0.113075	0.00954708	MAGI2		#N/A		rs6956969	chr7	38777035	0.126984	0.327	0.4375	0.200016	0.00973854	VPS41	upstream_gene_variant	#N/A		rs1406355	chr11	14046347	0.588235	0.313	0.204167	0.275235	0.009676	SPON1	intron_variant,non_coding_transcript_variant	#N/A		rs4699605	chr4	98143228	0.46875	0.22	0.075	0.24875	0.00977979	STPG2	TF_binding_site_variant	#N/A
rs2109895	chr9	120915549	0.173469	0.418	0.220833	0.244531	0.00952528	TRAF1		#N/A		rs2214666	chr7	38760265	0.420635	0.206	0.372126	0.214635	0.00973792	VPS41	regulatory_region_variant	#N/A		rs3793111	chr6	16683839	0.55	0.273	0.1	0.277	0.0096642	ATXN1	intron_variant,non_coding_transcript_variant	#N/A		rs11778532	chr8	112310128	0.552632	0.297	0.070833	0.255632	0.00977044	CSMD3	downstream_gene_variant	#N/A
rs147866540	chr2	167172183	0.173077	0.024	0.0291667	0.149077	0.00952505	XIRP2	intron_variant	#N/A		rs7780490	chr7	38887673	0.398438	0.216	0.3	0.182438	0.00973462	VPS41	intron_variant	#N/A		rs1061810	chr11	43856384	0.0277778	0.313	0.1375	0.285222	0.00964905	HSD17B12	downstream_gene_variant	Type 2 diabetes		rs17027198	chr4	98069934	0.5	0.226	0.220833	0.274	0.00975932	STPG2	intron_variant	#N/A
rs1207898	chr7	78777287	0.490385	0.263	0.15	0.227385	0.00951863	MAGI2	intron_variant	#N/A		rs13097459	chr3	124679265	0.0901639	0.279	0.066667	0.188836	0.00972201	KALRN	downstream_gene_variant	#N/A		rs9464888	chr6	16387919	0.25	0.083	0.170833	0.167	0.00963346	ATXN1	intron_variant	#N/A		rs4876467	chr8	112367767	0.617647	0.333	0.130747	0.284647	0.00973074	CSMD3	intron_variant	#N/A
rs485667	chr6	165341895	0.537736	0.323	0.109195	0.214736	0.00951636	PDE10A		#N/A		rs2067683	chr7	38878442	0.115385	0.316	0.416667	0.200615	0.00971751	VPS41	regulatory_region_variant	#N/A		rs10822872	chr10	66685652	0.617647	0.343	0.049569	0.274647	0.00961764	CTNNA3	intron_variant	#N/A		rs13139309	chr4	98099765	0.5	0.226	0.220833	0.274	0.00972044	STPG2	intron_variant	#N/A
rs1943127	chr18	52924247	0.179245	0.401	0.175288	0.221755	0.00951449	DCC	intron_variant,non_coding_transcript_variant	#N/A		rs11994024	chr8	50738669	0.46875	0.246	0.0375	0.22275	0.00967965	SNTG1	intron_variant	#N/A		rs1515274	chr2	179627905	0.472222	0.2	0.0875	0.272222	0.00960715	ZNF385B	intron_variant,non_coding_transcript_variant	#N/A		rs1944052	chr11	58539399	0.6	0.287	0.070834	0.313	0.00970874	LPXN	intron_variant,NMD_transcript_variant	#N/A
rs4263777	chr8	25869770	0.388889	0.166	0.016667	0.222889	0.00949653	EBF2	intron_variant	Inguinal hernia		rs76231032	chr13	101364896	0.130769	0.03	0.0666667	0.100769	0.0096556	NALCN	intron_variant,non_coding_transcript_variant	#N/A		rs3793112	chr6	16683850	0.55	0.273	0.1	0.277	0.00960303	ATXN1	intron_variant,non_coding_transcript_variant	#N/A		rs10007663	chr4	97904166	0.552632	0.283	0.161638	0.269632	0.00970874	STPG2	intron_variant	#N/A
rs112854359	chr2	167173160	0.173077	0.024	0.0291667	0.149077	0.00948175	XIRP2	intron_variant	#N/A		rs333338	chr3	124607954	0.416667	0.214	0.055797	0.202667	0.00965517	KALRN		#N/A		rs4926765	chr1	48850194	0.277778	0.071	0.116667	0.206778	0.00958921	AGBL4		#N/A		rs10174496	chr2	228114899	0.25	0.543	0.175	0.293	0.00970458	SPHKAP	intron_variant	#N/A
rs73019970	chr2	167161633	0.156863	0.022	0.0125	0.134863	0.00948129	XIRP2	intron_variant	#N/A		rs1033067	chr2	213900369	0.231343	0.459	0.045834	0.227657	0.00962297	SPAG16		#N/A		rs517694	chr5	37536951	0.184211	0.461	0.3125	0.276789	0.00958144	WDR70		#N/A		rs34860942	chr16	6869188	0.225	0.052	0.0333333	0.173	0.0096998	RBFOX1	intron_variant	#N/A
rs34105027	chr9	17413210	0.31	0.665	0.328985	0.355	0.00947867	CNTLN	upstream_gene_variant	#N/A		rs6999424	chr8	50755475	0.482143	0.257	0.016667	0.225143	0.0096025	SNTG1	intron_variant	#N/A		rs72791580	chr10	66502447	0.176471	0.041	0.104167	0.135471	0.00955806	CTNNA3	intron_variant	#N/A		rs34870112	chr4	98124664	0.5	0.226	0.220833	0.274	0.00968156	STPG2	intron_variant	#N/A
rs294886	chr6	159259712	0.397959	0.149	0.258333	0.248959	0.00947867	FNDC1		#N/A		rs10927381	chr1	245052823	0.246154	0.435	0.241667	0.188846	0.00959693	EFCAB2		#N/A		rs1911344	chr10	66502775	0.176471	0.041	0.104167	0.135471	0.00953607	CTNNA3	intron_variant	#N/A		rs10786472	chr10	98801289	0.28125	0.112	0.116667	0.16925	0.00967724	HPSE2	intron_variant	#N/A
rs10963001	chr9	17282188	0.469388	0.253	0.033333	0.216388	0.00945744	CNTLN	intron_variant	#N/A		rs1559929	chr2	213874790	0.204545	0.447	0.025	0.242455	0.00957354	SPAG16		#N/A		rs1518815	chr11	43803488	0.0555556	0.34	0.199276	0.284444	0.00952172	HSD17B12		#N/A		rs7009195	chr8	112292305	0.552632	0.297	0.070833	0.255632	0.00967558	CSMD3	intron_variant	#N/A
rs1421586	chr2	49963962	0.537736	0.323	0.120833	0.214736	0.00942945	NRXN1	intron_variant,non_coding_transcript_variant	#N/A		rs13277826	chr8	3581004	0.284615	0.485	0.314655	0.200385	0.00956733	CSMD1	intron_variant	#N/A		rs34804222	chr11	43749534	0.133333	0.409	0.020834	0.275667	0.00949618	HSD17B12		Age at first sexual intercourse		rs766371	chr18	52680370	0.117647	0.405	0.121739	0.287353	0.00967472	DCC	intron_variant	#N/A
rs1943128	chr18	52924253	0.179245	0.401	0.175288	0.221755	0.00942557	DCC	intron_variant,non_coding_transcript_variant	#N/A		rs144154837	chr9	29082534	0.230769	0.083	0	0.147769	0.00955691	LINGO2	intergenic_variant	#N/A		rs144955029	chr10	66503643	0.176471	0.041	0.104167	0.135471	0.00949207	CTNNA3	intron_variant	#N/A		rs1830605	chr9	10246241	0.529412	0.268	0.025	0.261412	0.00966628	PTPRD		#N/A
rs10760123	chr9	120888256	0.173077	0.418	0.220833	0.244923	0.0094223	PHF19		Allergic disease (asthma, hay fever or eczema)		rs2713642	chr3	124577079	0.411765	0.202	0.034058	0.209765	0.00952381	KALRN		#N/A		rs35871208	chr5	37483045	0.184211	0.461	0.3125	0.276789	0.00945537	WDR70	intron_variant,non_coding_transcript_variant	#N/A		rs10838180	chr11	43816767	0.147059	0.407	0.163793	0.259941	0.00965924	HSD17B12		#N/A
rs436126	chr6	159264266	0.411765	0.168	0.2375	0.243765	0.0094174	FNDC1		#N/A		rs2390621	chr13	101372009	0.25	0.439	0.279167	0.189	0.00952311	NALCN		#N/A		rs74296344	chr6	75336088	0.1875	0.02	0.0333333	0.1675	0.00943495	FILIP1	regulatory_region_variant	#N/A		rs2860068	chr4	98071154	0.5	0.226	0.220833	0.274	0.00964268	STPG2	intron_variant	#N/A
rs10760122	chr9	120888255	0.173077	0.418	0.220833	0.244923	0.00937082	PHF19		#N/A		rs931202	chr8	3598316	0.328358	0.167	0.329167	0.161358	0.00952032	CSMD1	splice_polypyrimidine_tract_variant,intron_variant	#N/A		rs6485469	chr11	43827743	0.0384615	0.321	0.116667	0.282539	0.00939808	HSD17B12		#N/A		rs57210463	chr4	97918079	0.315789	0.1	0.0166667	0.215789	0.00961819	STPG2	intron_variant	#N/A
rs1487754	chr8	18643088	0.470588	0.251	0.11087	0.219588	0.00935237	PSD3	intron_variant	#N/A		rs7578058	chr2	167183605	0.157895	0.034	0.0291667	0.123895	0.00950014	XIRP2	intron_variant	#N/A		rs6902022	chr6	75328612	0.617647	0.339	0.1125	0.278647	0.00937989	FILIP1		#N/A		rs4645181	chr4	91180010	0.472222	0.205	0.1125	0.267222	0.00960545	CCSER1		#N/A
rs534467	chr6	165532279	0.298077	0.135	0.108333	0.163077	0.00934347	PDE10A		#N/A		rs657565	chr3	124607807	0.441176	0.241	0.092954	0.200176	0.00949674	KALRN		#N/A		rs2012072	chr11	14025900	0.527778	0.229	0.033333	0.298778	0.0093744	SPON1	regulatory_region_variant	#N/A		rs1034153	chr9	28468905	0.558824	0.312	0.022988	0.246824	0.00960384	LINGO2		#N/A
rs1487759	chr8	18611841	0.349057	0.155	0.133334	0.194057	0.00934306	PSD3	intron_variant	#N/A		rs333313	chr3	124620246	0.320896	0.155	0.020834	0.165896	0.00949071	KALRN		#N/A		rs12127565	chr1	48941646	0.275	0.069	0.0791667	0.206	0.00935075	AGBL4	regulatory_region_variant	#N/A		rs4699602	chr4	98113752	0.5	0.226	0.220833	0.274	0.00960379	STPG2	intron_variant	#N/A
rs17039764	chr2	50079797	0.192308	0.412	0.05	0.219692	0.00933582	NRXN1	intron_variant	#N/A		rs78887885	chr9	29082652	0.230769	0.083	0	0.147769	0.00948451	LINGO2	intergenic_variant	#N/A		rs55948465	chr7	3353235	0.552632	0.272	0.070833	0.280632	0.0093507	SDK1	intron_variant	#N/A		rs11097275	chr4	90907477	0.575	0.324	0.161594	0.251	0.00959632	CCSER1	intron_variant,non_coding_transcript_variant	#N/A
rs10497308	chr2	167151590	0.157407	0.022	0.0136495	0.135407	0.00932327	XIRP2	intron_variant	#N/A		rs13092888	chr3	124588615	0.192308	0.382	0.266667	0.189692	0.00948153	KALRN	intron_variant,non_coding_transcript_variant	#N/A		rs2703710	chr6	75364112	0.1875	0.02	0.0333333	0.1675	0.00934372	FILIP1	downstream_gene_variant	#N/A		rs62321587	chr4	98076807	0.5	0.226	0.220833	0.274	0.00956491	STPG2	intron_variant	#N/A
rs6478487	chr9	120910499	0.173077	0.418	0.220833	0.244923	0.00931933	TRAF1		#N/A		rs10182801	chr2	213901321	0.231343	0.459	0.045834	0.227657	0.00946522	SPAG16		#N/A		rs10997296	chr10	66678654	0.236842	0.057	0.025	0.179842	0.0093105	CTNNA3	intron_variant	#N/A		rs4313971	chr2	228143820	0.25	0.543	0.175	0.293	0.00956187	SPHKAP	intron_variant	#N/A
rs62500560	chr8	18608699	0.349057	0.155	0.133334	0.194057	0.00931866	PSD3	intron_variant	#N/A		rs2392605	chr7	38885070	0.169492	0.362	0.5	0.192508	0.00945699	VPS41		#N/A		rs35294904	chr5	147256836	0.357143	0.108	0.0624997	0.249143	0.00930838	STK32A	intron_variant	#N/A		rs7202052	chr16	7385149	0.411765	0.195	0.116667	0.216765	0.00952707	RBFOX1	intron_variant	#N/A
rs16853066	chr2	167151299	0.157407	0.022	0.0125	0.135407	0.00928377	XIRP2	intron_variant	#N/A		rs1472907	chr8	50682075	0.469697	0.246	0.0375	0.223697	0.00944918	SNTG1		#N/A		rs2394222	chr10	66632049	0.5	0.234	0.041667	0.266	0.00929752	CTNNA3	intron_variant	#N/A		rs2081620	chr4	98071322	0.5	0.226	0.220833	0.274	0.00952603	STPG2	intron_variant	#N/A
rs587572	chr6	165529557	0.298077	0.135	0.108333	0.163077	0.00926882	PDE10A		#N/A		rs657566	chr3	124607811	0.441176	0.241	0.092954	0.200176	0.00942742	KALRN		#N/A		rs3793107	chr6	16681940	0.552632	0.273	0.1	0.279632	0.0092972	ATXN1	intron_variant,non_coding_transcript_variant	#N/A		rs10400343	chr11	43810955	0.105263	0.374	0.12931	0.268737	0.00949069	HSD17B12		#N/A
rs10739576	chr9	120885329	0.173077	0.418	0.220833	0.244923	0.00926784	PHF19		#N/A		rs500494	chr1	245066075	0.169231	0.372	0.339394	0.202769	0.00936384	EFCAB2	intron_variant	#N/A		rs12462510	chr19	29415887	0.3125	0.079	0.0958337	0.2335	0.00927025	LOC284395	regulatory_region_variant	#N/A		rs28627410	chr4	98072286	0.5	0.226	0.220833	0.274	0.00948715	STPG2	intron_variant	#N/A
rs11903624	chr2	50222736	0.186275	0.028	0.0791667	0.158275	0.00926691	NRXN1	intron_variant	#N/A		rs374214167	chr9	29082572	0.230769	0.083	0	0.147769	0.0093397	LINGO2	intergenic_variant	#N/A		rs1570487	chr6	16683628	0.552632	0.273	0.1	0.279632	0.00923604	ATXN1	intron_variant,non_coding_transcript_variant	#N/A		rs59082873	chr15	100101728	0.210526	0.037	0.0916667	0.173526	0.00948276	ADAMTS17	intron_variant	#N/A
rs432790	chr6	159266933	0.411765	0.168	0.2375	0.243765	0.00925778	FNDC1		#N/A		rs988445	chr2	167194631	0.338462	0.165	0.137212	0.173462	0.00930999	XIRP2	intron_variant	#N/A		rs9861786	chr3	175144197	0.527778	0.243	0.181753	0.284778	0.00922416	NAALADL2	intron_variant,non_coding_transcript_variant	#N/A		rs77683280	chr6	75357907	0.176471	0.032	0.0333333	0.144471	0.00947744	FILIP1	upstream_gene_variant	#N/A
rs2193868	chr2	49957503	0.480769	0.275	0.045834	0.205769	0.00921212	NRXN1	intron_variant,non_coding_transcript_variant	#N/A		rs61569012	chr6	75342446	0.112903	0.015	0.0333333	0.097903	0.00929124	FILIP1	intron_variant	#N/A		rs78823080	chr13	95440061	0.176471	0.041	0.104167	0.135471	0.0092171	CLDN10	intron_variant	#N/A		rs75899469	chr6	75485297	0.194444	0.048	0.05	0.146444	0.00945778	FILIP1	intron_variant	#N/A
rs10985087	chr9	120908811	0.173077	0.418	0.220833	0.244923	0.00916486	TRAF1		#N/A		rs1427361	chr2	213891416	0.204545	0.447	0.025	0.242455	0.00928343	SPAG16		#N/A		rs12096793	chr1	48956582	0.25	0.059	0.0625	0.191	0.00920745	AGBL4	intron_variant	#N/A		rs4876461	chr8	112239306	0.15625	0.413	0.083334	0.25675	0.00945283	CSMD3	intron_variant,non_coding_transcript_variant	#N/A
rs4464180	chr18	68950025	0.26	0.456	0.195833	0.196	0.00915432	CCDC102B	intron_variant	#N/A		rs62550428	chr9	29084433	0.231343	0.083	0	0.148343	0.0092673	LINGO2	intergenic_variant	#N/A		rs7118770	chr11	43700631	0.107143	0.378	0.029166	0.270857	0.00920456	HSD17B12	intron_variant,non_coding_transcript_variant	#N/A		rs4699600	chr4	98098278	0.5	0.226	0.220833	0.274	0.00944827	STPG2	intron_variant	#N/A
rs1840074	chr2	50121098	0.2	0.409	0.089081	0.209	0.00913651	NRXN1	intron_variant	#N/A		rs4672696	chr2	213924337	0.257576	0.45	0.065374	0.192424	0.00926385	SPAG16		#N/A		rs6887613	chr5	37657729	0.647059	0.374	0.275	0.273059	0.00919757	WDR70		#N/A		rs3846443	chr4	98111515	0.473684	0.225	0.196376	0.248684	0.00944457	STPG2	intron_variant	#N/A
rs7033753	chr9	120924584	0.173077	0.418	0.220833	0.244923	0.00911338	TRAF1		#N/A		rs73021986	chr2	167169356	0.15873	0.034	0.0291667	0.12473	0.00925963	XIRP2	intron_variant	#N/A		rs11205578	chr1	48960944	0.25	0.059	0.0625	0.191	0.00919441	AGBL4	regulatory_region_variant	#N/A		rs58643799	chr9	8770037	0.138889	0	0	0.138889	0.00944437	PTPRD	intron_variant	#N/A
rs10490243	chr2	50088164	0.192308	0.412	0.05	0.219692	0.00906909	NRXN1	intron_variant	#N/A		rs10927392	chr1	245094908	0.195312	0.394	0.379167	0.198688	0.00925658	EFCAB2	downstream_gene_variant	#N/A		rs11037663	chr11	43832359	0.0555556	0.341	0.15	0.285444	0.0091555	HSD17B12		#N/A		rs7118906	chr11	43795770	0.15625	0.425	0.183333	0.26875	0.00942356	HSD17B12		#N/A
rs9962491	chr18	68843683	0.428571	0.181	0.15	0.247571	0.00905563	CCDC102B	regulatory_region_variant	#N/A		rs73025731	chr2	167178308	0.15873	0.034	0.0291667	0.12473	0.00923959	XIRP2	intron_variant	#N/A		rs1915984	chr7	3369696	0.631579	0.353	0.1375	0.278579	0.00913285	SDK1	intron_variant	#N/A		rs4143458	chr9	10253852	0.5	0.237	0.092754	0.263	0.00942008	PTPRD		#N/A
rs1541287	chr18	52910291	0.627451	0.407	0.120834	0.220451	0.00903888	DCC		#N/A		rs4678141	chr3	124583323	0.195312	0.382	0.0625	0.186688	0.00923873	KALRN	regulatory_region_variant	#N/A		rs77089532	chr19	29430691	0.3125	0.079	0.0958337	0.2335	0.00912192	LOC284395	intron_variant,non_coding_transcript_variant	#N/A		rs1331876	chr9	28376187	0.25	0.544	0.176724	0.294	0.00941915	LINGO2		#N/A
rs74864121	chr18	68850084	0.111111	0	0	0.111111	0.00903886	CCDC102B	intron_variant	#N/A		rs73021968	chr2	167166017	0.161538	0.035	0.0308908	0.126538	0.00923077	XIRP2	intron_variant	#N/A		rs5015171	chr1	48842341	0.277778	0.071	0.116667	0.206778	0.00898687	AGBL4		#N/A		rs6485455	chr11	43732175	0.105263	0.374	0.12931	0.268737	0.00941824	HSD17B12		#N/A
rs10254557	chr7	79033794	0.111111	0	0	0.111111	0.0090326	MAGI2	intron_variant	#N/A		rs114476222	chr2	167163108	0.15873	0.034	0.0291667	0.12473	0.00921955	XIRP2	intron_variant	#N/A		rs76743605	chr19	29417077	0.3125	0.079	0.0958337	0.2335	0.0089736	LOC284395	intron_variant,non_coding_transcript_variant	#N/A		rs2383770	chr9	28366042	0.25	0.525	0.2	0.275	0.00941685	LINGO2	intron_variant	#N/A
rs9459391	chr6	165369897	0.460784	0.228	0.005029	0.232784	0.00900335	PDE10A	intron_variant	#N/A		rs4772369	chr13	101360471	0.3125	0.156	0.258333	0.1565	0.0092139	NALCN	regulatory_region_variant	#N/A		rs10274978	chr7	3394145	0.631579	0.363	0.120833	0.268579	0.00895765	SDK1	regulatory_region_variant	#N/A		rs1944054	chr11	58564451	0.605263	0.287	0.070834	0.318263	0.00941675	LPXN	regulatory_region_variant	#N/A
rs77816235	chr2	167195279	0.173469	0.024	0.0291667	0.149469	0.0089622	XIRP2	intron_variant	#N/A		rs12910984	chr15	78599285	0.476562	0.287	0.319684	0.189562	0.00919598	CHRNA3		Peripheral artery disease in ever smokers		rs7451911	chr6	75357401	0.611111	0.331	0.133333	0.280111	0.00894563	FILIP1	upstream_gene_variant	#N/A		rs72967089	chr2	228144351	0.307692	0.101	0.004167	0.206692	0.00940306	SPHKAP	intron_variant	#N/A
rs113586515	chr7	79021521	0.111111	0	0	0.111111	0.0089449	MAGI2	intron_variant	#N/A		rs73023995	chr2	167173660	0.15873	0.034	0.0291667	0.12473	0.00917946	XIRP2	intron_variant	#N/A		rs73048647	chr7	3348486	0.552632	0.272	0.070833	0.280632	0.00893045	SDK1		#N/A		rs75444408	chr6	75475250	0.194444	0.048	0.05	0.146444	0.00938667	FILIP1	intron_variant	#N/A
rs11816348	chr10	54428041	0.273585	0.097	0.0875003	0.176585	0.00893456	PCDH15	intron_variant,non_coding_transcript_variant	#N/A		rs73025798	chr2	167179786	0.15873	0.034	0.0291667	0.12473	0.00915942	XIRP2	intron_variant	#N/A		rs9477113	chr6	16388192	0.25	0.083	0.170833	0.167	0.00892857	ATXN1	intron_variant	#N/A		rs6469413	chr8	112347148	0.666667	0.402	0.058333	0.264667	0.00937826	CSMD3		#N/A
rs11897898	chr2	50262825	0.1875	0.028	0.0791667	0.1595	0.00893048	NRXN1	intron_variant	#N/A		rs10835340	chr11	3939190	0.469231	0.278	0.25	0.191231	0.00915728	STIM1	regulatory_region_variant	#N/A		rs2973088	chr5	37751359	0.7	0.388	0.0125	0.312	0.00888252	WDR70	regulatory_region_variant	#N/A		rs34509663	chr4	98061380	0.5	0.235	0.059524	0.265	0.00937167	STPG2	intron_variant	#N/A
rs113424167	chr2	167176221	0.173469	0.024	0.0291667	0.149469	0.00891891	XIRP2	intron_variant	#N/A		rs4422788	chr8	50768471	0.484375	0.257	0.016667	0.227375	0.00915587	SNTG1	intron_variant	#N/A		rs4286835	chr7	3360831	0.555556	0.272	0.070833	0.283556	0.00882538	SDK1	intron_variant	#N/A		rs34684555	chr18	52686959	0.117647	0.406	0.141667	0.288353	0.00937	DCC	intron_variant	#N/A
rs10430538	chr10	54410151	0.273585	0.097	0.0875003	0.176585	0.00891691	PCDH15		#N/A		rs4623319	chr7	38905076	0.114754	0.316	0.416667	0.201246	0.00915254	VPS41	intron_variant	#N/A		rs78581412	chr19	29413715	0.3125	0.079	0.0958337	0.2335	0.00882527	LOC284395	intron_variant,non_coding_transcript_variant	#N/A		rs62318642	chr4	97903798	0.55	0.274	0.170833	0.276	0.00936405	STPG2	intron_variant	#N/A
rs13255121	chr8	18650109	0.425926	0.217	0.129167	0.208926	0.00891669	PSD3	intron_variant	#N/A		rs1033068	chr2	213900391	0.231343	0.459	0.045834	0.227657	0.00914971	SPAG16		#N/A		rs7906022	chr10	66668727	0.625	0.347	0.091666	0.278	0.0088155	CTNNA3	intron_variant	#N/A		rs78571830	chr6	75469986	0.194444	0.048	0.05	0.146444	0.00936296	FILIP1	downstream_gene_variant	#N/A
rs7912542	chr10	54416061	0.273585	0.097	0.0875003	0.176585	0.00889925	PCDH15		#N/A		rs115911668	chr2	167163109	0.15873	0.034	0.0291667	0.12473	0.00913938	XIRP2	intron_variant	#N/A		rs75964086	chr3	175659890	0.210526	0.029	0.0136495	0.181526	0.00877828	NAALADL2	downstream_gene_variant	#N/A		rs72879535	chr4	97733854	0.35	0.137	0.033764	0.213	0.00935737	STPG2	intron_variant	#N/A
rs886474	chr7	78766819	0.132653	0.019	0.0208333	0.113653	0.00888428	MAGI2		#N/A		rs7023329	chr9	21816529	0.279412	0.506	0.108334	0.226588	0.00912964	MTAP	intron_variant	Melanoma		rs12462383	chr19	29398406	0.277778	0.071	0.116667	0.206778	0.00877003	LOC284395	intron_variant,non_coding_transcript_variant	#N/A		rs7024461	chr9	8771736	0.138889	0	0	0.138889	0.00935611	PTPRD	intron_variant	#N/A
rs896684	chr2	50119737	0.203704	0.411	0.066667	0.207296	0.00888362	NRXN1	intron_variant	#N/A		rs6755389	chr2	167149342	0.148438	0.027	0.0125	0.121438	0.00912477	XIRP2	intron_variant	#N/A		rs12787757	chr11	14022587	0.529412	0.229	0.033333	0.300412	0.00860914	SPON1	intron_variant,non_coding_transcript_variant	#N/A		rs73425028	chr9	8772419	0.138889	0	0	0.138889	0.00934507	PTPRD	intron_variant	#N/A
rs1342284	chr10	54434598	0.273585	0.097	0.0875003	0.176585	0.00888159	PCDH15	intron_variant,non_coding_transcript_variant	#N/A		rs13302741	chr9	29081391	0.231343	0.083	0	0.148343	0.0091225	LINGO2	intergenic_variant	#N/A		rs6485462	chr11	43794650	0.0588235	0.339	0.146552	0.280177	0.00859823	HSD17B12		Type 2 diabetes		rs12115151	chr8	112450726	0.638889	0.383	0.079023	0.255889	0.00933525	CSMD3		#N/A
rs13281588	chr8	18650101	0.425926	0.217	0.129167	0.208926	0.00888074	PSD3	intron_variant	#N/A		rs626106	chr1	245041527	0.119403	0.321	0.308333	0.201597	0.00910342	EFCAB2		#N/A		rs9367922	chr6	16636900	0.2	0.482	0.345834	0.282	0.00858806	ATXN1	regulatory_region_variant	#N/A		rs6831219	chr4	98072425	0.5	0.226	0.220833	0.274	0.00933162	STPG2	intron_variant	#N/A
rs7421418	chr2	50049922	0.408163	0.196	0.095833	0.212163	0.0088713	NRXN1		#N/A		rs7536388	chr1	245072031	0.287879	0.508	0.3125	0.220121	0.00910249	EFCAB2		#N/A		rs11713104	chr3	175137281	0.5	0.209	0.066667	0.291	0.00856688	NAALADL2	intron_variant,non_coding_transcript_variant	#N/A		rs13146909	chr4	98013047	0.473684	0.225	0.196376	0.248684	0.00930965	STPG2	intron_variant	#N/A
rs1813902	chr10	54426739	0.273585	0.097	0.0875003	0.176585	0.00886393	PCDH15	intron_variant,non_coding_transcript_variant	#N/A		rs6748870	chr2	167181773	0.159091	0.034	0.0291667	0.125091	0.00909929	XIRP2		#N/A		rs9836730	chr3	174884492	0.475	0.208	0.021015	0.267	0.00855513	NAALADL2	intron_variant,non_coding_transcript_variant	#N/A		rs34982650	chr4	97898379	0.55	0.274	0.170833	0.276	0.0093066	STPG2	intron_variant	#N/A
rs10430539	chr10	54410153	0.273585	0.097	0.0875003	0.176585	0.00884628	PCDH15		#N/A		rs10835474	chr11	3999589	0.469231	0.278	0.25	0.191231	0.00909541	STIM1	intron_variant	#N/A		rs581376	chr5	37570717	0.178571	0.453	0.333333	0.274429	0.00854929	WDR70		#N/A		rs17681980	chr18	52679920	0.117647	0.406	0.141667	0.288353	0.00929382	DCC	intron_variant	#N/A
rs1774653	chr10	54420366	0.273585	0.097	0.0875003	0.176585	0.00881096	PCDH15	intron_variant,non_coding_transcript_variant	#N/A		rs73027809	chr2	167182125	0.159091	0.034	0.0291667	0.125091	0.00905921	XIRP2	intron_variant	#N/A		rs11983447	chr7	3359791	0.264706	0.635	0.186064	0.370294	0.00854701	SDK1		#N/A		rs13108535	chr4	98125173	0.5	0.226	0.220833	0.274	0.00929274	STPG2	intron_variant	#N/A
rs10101610	chr8	18647165	0.462264	0.229	0.004166	0.233264	0.00879397	PSD3	intron_variant	#N/A		rs7036019	chr9	29079174	0.231343	0.083	0	0.148343	0.0090501	LINGO2	intergenic_variant	#N/A		rs7617886	chr3	175143994	0.472222	0.207	0.104166	0.265222	0.00854078	NAALADL2	intron_variant,non_coding_transcript_variant	#N/A		rs8035523	chr15	100098173	0.447368	0.207	0.154167	0.240368	0.00928562	ADAMTS17	intron_variant	#N/A
rs13293083	chr9	17327589	0.461538	0.249	0.127537	0.212538	0.00877435	CNTLN	intron_variant	#N/A		rs1021282	chr1	244981410	0.225806	0.423	0.220833	0.197194	0.0090494	EFCAB2		#N/A		rs12623583	chr2	179676767	0.53125	0.276	0.025	0.25525	0.00852142	ZNF385B	intron_variant,non_coding_transcript_variant	#N/A		rs76561519	chr6	75460028	0.194444	0.048	0.05	0.146444	0.00928	FILIP1	downstream_gene_variant	#N/A
rs59807499	chr8	18656498	0.537736	0.32	0.15	0.217736	0.00876552	PSD3	regulatory_region_variant	#N/A		rs76113864	chr3	124613201	0.335821	0.159	0.014493	0.176821	0.00903955	KALRN		#N/A		rs7558364	chr2	179651817	0.653846	0.368	0.216667	0.285846	0.0085197	ZNF385B	intron_variant,non_coding_transcript_variant	#N/A		rs12641744	chr4	90911677	0.352941	0.134	0.0962643	0.218941	0.00926984	CCSER1	intron_variant,non_coding_transcript_variant	#N/A
rs4588078	chr18	52897271	0.179245	0.422	0.170833	0.242755	0.00874818	DCC	intron_variant,NMD_transcript_variant	#N/A		rs4910868	chr11	3958994	0.469697	0.278	0.25	0.191697	0.00903354	STIM1	regulatory_region_variant	#N/A		rs10228046	chr7	3375103	0.65	0.366	0.083334	0.284	0.00851503	SDK1	intron_variant	#N/A		rs4301274	chr6	75423615	0.194444	0.048	0.05	0.146444	0.00926815	FILIP1	upstream_gene_variant	Height
rs113761801	chr2	167175756	0.173469	0.024	0.0291667	0.149469	0.00874572	XIRP2	intron_variant	#N/A		rs7320005	chr13	110670934	0.492063	0.301	0.116667	0.191063	0.00902151	CARS2	intron_variant,non_coding_transcript_variant	#N/A		rs2138195	chr2	179613012	0.605263	0.3	0.042754	0.305263	0.00847458	ZNF385B	regulatory_region_variant	#N/A		rs11875612	chr18	52673802	0.235294	0.065	0.0458334	0.170294	0.00925879	DCC	intron_variant	#N/A
rs16853052	chr2	167148851	0.16	0.022	0.0125	0.138	0.00873069	XIRP2	intron_variant	#N/A		rs7023954	chr9	21816759	0.246032	0.437	0.233334	0.190968	0.00900635	MTAP		#N/A		rs4541679	chr5	37503120	0.2	0.474	0.332615	0.274	0.00845628	WDR70		#N/A		rs10742690	chr11	43846102	0.131579	0.392	0.170833	0.260421	0.00925454	HSD17B12		#N/A
rs73037869	chr6	165501694	0.1875	0.041	0.0083334	0.1465	0.00871865	PDE10A	intron_variant	#N/A		rs7561801	chr2	167161369	0.159091	0.034	0.0291667	0.125091	0.00899908	XIRP2	regulatory_region_variant	#N/A		rs4869518	chr5	37495462	0.178571	0.461	0.3125	0.282429	0.0084468	WDR70		#N/A		rs6840766	chr4	98095109	0.5	0.226	0.220833	0.274	0.00925386	STPG2	intron_variant	#N/A
rs73019991	chr2	167164013	0.173469	0.024	0.0291667	0.149469	0.00870243	XIRP2	intron_variant	#N/A		rs28667872	chr1	245045773	0.119403	0.321	0.308333	0.201597	0.00899757	EFCAB2		#N/A		rs10838173	chr11	43799169	0.131579	0.409	0.020834	0.277421	0.00844104	HSD17B12		#N/A		rs6532701	chr4	97823983	0.55	0.274	0.170833	0.276	0.00924915	STPG2	intron_variant	#N/A
rs62133083	chr2	50214670	0.188679	0.028	0.0791667	0.160679	0.00868581	NRXN1	intron_variant	#N/A		rs2175308	chr2	213895414	0.204545	0.447	0.025	0.242455	0.00899333	SPAG16		#N/A		rs10838186	chr11	43848430	0.0526316	0.341	0.15	0.288368	0.00842306	HSD17B12		#N/A		rs118134822	chr4	97880768	0.194444	0.048	0.05	0.146444	0.00924444	STPG2	intron_variant	#N/A
rs4921945	chr8	18656766	0.537736	0.32	0.15	0.217736	0.00868436	PSD3	regulatory_region_variant	#N/A		rs7573564	chr2	213923253	0.230769	0.459	0.045834	0.228231	0.00899195	SPAG16		#N/A		rs10832166	chr11	14034878	0.529412	0.229	0.033333	0.300412	0.00841783	SPON1	intron_variant,non_coding_transcript_variant	#N/A		rs7183111	chr15	100262050	0.166667	0.431	0.0375	0.264333	0.00922979	ADAMTS17		#N/A
rs10226710	chr7	79034315	0.112245	0	0	0.112245	0.00867555	MAGI2	intron_variant	#N/A		rs1567311	chr8	50704443	0.470149	0.246	0.0375	0.224149	0.00898825	SNTG1		#N/A		rs10278205	chr7	3385246	0.666667	0.382	0.125	0.284667	0.00839738	SDK1		#N/A		rs10018654	chr4	98081075	0.473684	0.225	0.196376	0.248684	0.0092197	STPG2	intron_variant	#N/A
rs77537179	chr2	167177550	0.173469	0.024	0.0291667	0.149469	0.00865913	XIRP2	intron_variant	#N/A		rs9645874	chr13	110673164	0.485075	0.294	0.1	0.191075	0.00898785	CARS2		#N/A		rs2103063	chr3	174880219	0.473684	0.217	0.000724	0.256684	0.00839374	NAALADL2	intron_variant,non_coding_transcript_variant	#N/A		rs6839277	chr4	98094412	0.5	0.226	0.220833	0.274	0.00921498	STPG2	regulatory_region_variant	#N/A
rs9416328	chr10	54417144	0.27451	0.097	0.0875003	0.17751	0.00865205	PCDH15	intron_variant,non_coding_transcript_variant	#N/A		rs4667942	chr2	167087396	0.371212	0.191	0.284783	0.180212	0.00898714	XIRP2		#N/A		rs11766702	chr7	3349129	0.558824	0.293	0.104166	0.265824	0.00838098	SDK1	intron_variant	#N/A		rs524903	chr10	98662084	0.34375	0.121	0.091666	0.22275	0.0091978	HPSE2		Type 2 diabetes
rs17387778	chr18	52876005	0.179245	0.422	0.170833	0.242755	0.00864403	DCC	intron_variant,NMD_transcript_variant	#N/A		rs73021988	chr2	167169469	0.159091	0.034	0.0291667	0.125091	0.00897904	XIRP2	intron_variant	#N/A		rs938942	chr11	43690840	0.105263	0.378	0.029166	0.272737	0.00838027	HSD17B12	intron_variant,non_coding_transcript_variant	#N/A		rs28515641	chr4	97805268	0.55	0.274	0.170833	0.276	0.0091917	STPG2	intron_variant	#N/A
rs2051301	chr18	68872986	0.415094	0.199	0.129167	0.216094	0.00864079	CCDC102B	intron_variant	#N/A		rs34056122	chr9	29081312	0.231343	0.083	0	0.148343	0.0089777	LINGO2	intergenic_variant	#N/A		rs10838185	chr11	43848389	0.0526316	0.341	0.15	0.288368	0.00834981	HSD17B12		#N/A		rs13145011	chr4	98072259	0.5	0.226	0.220833	0.274	0.0091761	STPG2	intron_variant	#N/A
rs10763111	chr10	54416919	0.27451	0.097	0.0875003	0.17751	0.00863439	PCDH15		#N/A		rs6709377	chr2	167166787	0.159091	0.034	0.0291667	0.125091	0.00895899	XIRP2	intron_variant	#N/A		rs1022311	chr2	179691157	0.421053	0.179	0.054167	0.242053	0.00833333	ZNF385B		#N/A		rs12623025	chr2	228156289	0.263158	0.569	0.333333	0.305842	0.00916936	SPHKAP	intron_variant	#N/A
rs73021991	chr2	167169741	0.173469	0.024	0.0291667	0.149469	0.00861584	XIRP2	intron_variant	#N/A		rs6473368	chr8	50780258	0.484615	0.257	0.016667	0.227615	0.00893256	SNTG1	intron_variant	#N/A		rs6485456	chr11	43745352	0.0294118	0.318	0.112069	0.288588	0.0083262	HSD17B12		#N/A		rs12051285	chr16	7410114	0.59375	0.342	0.1875	0.25175	0.00914295	RBFOX1		Refractive astigmatism
rs10101592	chr8	18647112	0.462264	0.229	0.004166	0.233264	0.00858459	PSD3	intron_variant	#N/A		rs78619028	chr2	167164764	0.159091	0.034	0.0291667	0.125091	0.00891891	XIRP2	intron_variant	#N/A		rs473978	chr5	37525131	0.178571	0.461	0.3125	0.282429	0.00832073	WDR70	intron_variant,non_coding_transcript_variant	#N/A		rs2865979	chr4	98105986	0.5	0.226	0.220833	0.274	0.00913721	STPG2	synonymous_variant	#N/A
rs4935514	chr10	54384085	0.183673	0.057	0.0625	0.126673	0.00857401	PCDH15		#N/A		rs1979568	chr1	245029170	0.119048	0.321	0.308333	0.201952	0.00889171	EFCAB2	intron_variant	#N/A		rs79837280	chr6	75417239	0.192308	0.02	0.0333333	0.172308	0.00831422	FILIP1	intron_variant	#N/A		rs10021218	chr4	97933212	0.55	0.274	0.170833	0.276	0.00913426	STPG2	intron_variant	#N/A
rs111772971	chr7	79000554	0.112245	0	0	0.112245	0.00855654	MAGI2	intron_variant	#N/A		rs9518370	chr13	101310945	0.222222	0.42	0.275	0.197778	0.00888635	NALCN		#N/A		rs10740251	chr10	66686080	0.638889	0.356	0.070833	0.282889	0.00829427	CTNNA3	intron_variant	#N/A		rs722024	chr4	97898692	0.361111	0.132	0.029166	0.229111	0.00912484	STPG2	intron_variant	#N/A
rs2416806	chr9	120928014	0.163462	0.399	0.2	0.235538	0.00854346	TRAF1		#N/A		rs10804562	chr3	124658349	0.106061	0.306	0.079167	0.199939	0.0088628	KALRN	intron_variant	#N/A		rs10742689	chr11	43815046	0.0526316	0.341	0.15	0.288368	0.00827657	HSD17B12		#N/A		rs16928416	chr9	8769885	0.138889	0	0	0.138889	0.00911338	PTPRD	intron_variant	#N/A
rs406914	chr6	159270590	0.415094	0.169	0.250719	0.246094	0.00853951	FNDC1		#N/A		rs3801128	chr7	38847429	0.0909091	0.281	0.354167	0.190091	0.00885852	VPS41	intron_variant	#N/A		rs34678528	chr3	175146831	0.5	0.224	0.145833	0.276	0.00826057	NAALADL2	intron_variant,non_coding_transcript_variant	#N/A		rs7678567	chr4	98136195	0.5	0.226	0.220833	0.274	0.00909833	STPG2	intron_variant	#N/A
rs10497309	chr2	167151791	0.160377	0.022	0.0125	0.138377	0.00853316	XIRP2	intron_variant	#N/A		rs10767685	chr11	3892803	0.462121	0.27	0.233333	0.192121	0.00884791	STIM1	intron_variant	#N/A		rs1581175	chr2	179609707	0.583333	0.311	0.070834	0.272333	0.00825376	ZNF385B	intron_variant,non_coding_transcript_variant	#N/A		rs16883350	chr8	112270985	0.6	0.353	0.066667	0.247	0.0090812	CSMD3	intron_variant	#N/A
rs111999967	chr2	167160884	0.173469	0.024	0.0291667	0.149469	0.00852925	XIRP2	intron_variant	#N/A		rs12475902	chr2	213908461	0.230769	0.459	0.045834	0.228231	0.0088342	SPAG16		#N/A		rs62176334	chr2	179643828	0.375	0.126	0.104167	0.249	0.0082374	ZNF385B	intron_variant,non_coding_transcript_variant	#N/A		rs7205818	chr16	7406188	0.421053	0.183	0.004167	0.238053	0.00907441	RBFOX1		#N/A
rs60077273	chr18	68873212	0.284314	0.078	0.170833	0.206314	0.0084924	CCDC102B	intron_variant	#N/A		rs3772787	chr3	124676521	0.0877193	0.279	0.066667	0.191281	0.00881057	KALRN	intron_variant,non_coding_transcript_variant	#N/A		rs12575169	chr11	13976261	0.264706	0.067	0.129166	0.197706	0.00822971	SPON1	intron_variant,non_coding_transcript_variant	Adolescent idiopathic scoliosis		rs60445316	chr9	8770279	0.138889	0	0	0.138889	0.00905821	PTPRD	intron_variant	#N/A
rs73021992	chr2	167169761	0.173469	0.024	0.0291667	0.149469	0.00848595	XIRP2	intron_variant	#N/A		rs2019886	chr8	3616199	0.272727	0.457	0.191667	0.184273	0.00880725	CSMD1	intron_variant	#N/A		rs10832156	chr11	14015029	0.529412	0.229	0.033333	0.300412	0.00822652	SPON1	intron_variant,non_coding_transcript_variant	#N/A		rs11728816	chr4	98030616	0.470588	0.22	0.075	0.250588	0.00904797	STPG2	downstream_gene_variant	#N/A
rs3861559	chr2	50047793	0.46	0.235	0.070833	0.225	0.00846507	NRXN1		#N/A		rs558970	chr13	101315065	0.222222	0.42	0.275	0.197778	0.00880483	NALCN	intron_variant,non_coding_transcript_variant	#N/A		rs3793108	chr6	16681971	0.555556	0.273	0.1	0.282556	0.00819622	ATXN1	intron_variant,non_coding_transcript_variant	#N/A		rs6508224	chr18	53316923	0.352941	0.148	0.045833	0.204941	0.00904025	DCC	intron_variant	#N/A
rs4961555	chr9	17385350	0.294118	0.638	0.316667	0.343882	0.00846408	CNTLN	intron_variant	#N/A		rs7561812	chr2	167161405	0.15942	0.034	0.0291667	0.12542	0.00879865	XIRP2	regulatory_region_variant	#N/A		rs559516	chr5	37524658	0.178571	0.461	0.3125	0.282429	0.00819465	WDR70	intron_variant,non_coding_transcript_variant	#N/A		rs7934707	chr11	43836378	0.131579	0.393	0.15	0.261421	0.00903593	HSD17B12		#N/A
rs77959865	chr2	167145445	0.160377	0.022	0.0136495	0.138377	0.00845415	XIRP2	upstream_gene_variant	#N/A		rs3801114	chr7	38896199	0.125	0.327	0.4375	0.202	0.00878586	VPS41	intron_variant	#N/A		rs10740253	chr10	66686326	0.638889	0.356	0.070833	0.282889	0.00817406	CTNNA3	intron_variant	#N/A		rs6854919	chr4	98026175	0.5	0.226	0.220833	0.274	0.00902057	STPG2	non_coding_transcript_exon_variant	#N/A
rs9959055	chr18	52917503	0.18	0.403	0.15	0.223	0.00844745	DCC	intron_variant	#N/A		rs7588037	chr2	167161413	0.15942	0.034	0.0291667	0.12542	0.00877861	XIRP2	regulatory_region_variant	#N/A		rs35630637	chr7	3355898	0.5625	0.282	0.0875	0.2805	0.00814281	SDK1	intron_variant	#N/A		rs11247152	chr15	100100319	0.263158	0.567	0.048133	0.303842	0.0089955	ADAMTS17		#N/A
rs6744515	chr2	167171582	0.173469	0.024	0.0291667	0.149469	0.00844265	XIRP2	intron_variant	#N/A		rs2000194	chr9	29105292	0.233871	0.084	0.0028736	0.149871	0.0087605	LINGO2	intergenic_variant	#N/A		rs1554103	chr2	179643783	0.525	0.244	0.1125	0.281	0.00812364	ZNF385B		#N/A		rs4939698	chr18	52677440	0.107143	0.4	0.14881	0.292857	0.00898911	DCC	intron_variant	#N/A
rs7244124	chr18	52898340	0.179245	0.422	0.170833	0.242755	0.00843574	DCC	regulatory_region_variant	#N/A		rs7844393	chr8	50667110	0.392857	0.215	0.092754	0.177857	0.00875673	SNTG1	intron_variant,NMD_transcript_variant	#N/A		rs2703684	chr6	75406880	0.194444	0.02	0.0333333	0.174444	0.00810571	FILIP1	intron_variant	#N/A		rs1999778	chr10	98773245	0.28125	0.112	0.116667	0.16925	0.00898403	HPSE2	intron_variant	#N/A
rs4921944	chr8	18654735	0.424528	0.235	0.166667	0.189528	0.00841879	PSD3	intron_variant	#N/A		rs7794241	chr7	18873757	0.469231	0.284	0.029167	0.185231	0.00874566	HDAC9	regulatory_region_variant	#N/A		rs1969541	chr11	14013151	0.5	0.245	0.075	0.255	0.00808081	SPON1		#N/A		rs4699574	chr4	97804393	0.552632	0.283	0.161638	0.269632	0.00896191	STPG2	intron_variant	#N/A
rs2416804	chr9	120914118	0.22449	0.456	0.025	0.23151	0.0084102	TRAF1		White blood cell count		rs10092133	chr8	50693292	0.507937	0.273	0.005029	0.234937	0.00873362	SNTG1		#N/A		rs2394291	chr10	66678186	0.638889	0.356	0.070833	0.282889	0.00805385	CTNNA3	intron_variant	#N/A		rs56707347	chr4	97827840	0.352941	0.137	0.033764	0.215941	0.00894454	STPG2	intron_variant	#N/A
rs4483501	chr10	54411681	0.27551	0.097	0.0875003	0.17851	0.00840485	PCDH15		#N/A		rs117111622	chr9	21848255	0.132812	0.03	0.0666667	0.102812	0.00872339	MTAP	intron_variant	#N/A		rs74735252	chr6	75375399	0.194444	0.02	0.0333333	0.174444	0.00804055	FILIP1	regulatory_region_variant	#N/A		rs11932536	chr4	98008954	0.5	0.226	0.220833	0.274	0.0089428	STPG2	intron_variant	#N/A
rs631747	chr6	165525870	0.301887	0.135	0.108333	0.166887	0.00839792	PDE10A		#N/A		rs2581159	chr3	124628936	0.295082	0.13	0.0833337	0.165082	0.00872064	KALRN		#N/A		rs1554497	chr7	3375814	0.638889	0.355	0.1	0.283889	0.00800301	SDK1		#N/A		rs4965297	chr15	100262294	0.166667	0.431	0.0375	0.264333	0.00891152	ADAMTS17		#N/A
rs4935519	chr10	54414288	0.27551	0.097	0.0875003	0.17851	0.00838719	PCDH15		#N/A		rs4000216	chr13	110689404	0.492308	0.301	0.116667	0.191308	0.00870608	CARS2	intron_variant,non_coding_transcript_variant	#N/A		rs3935857	chr6	75345780	0.625	0.339	0.1125	0.286	0.00799027	FILIP1		#N/A		rs1420852	chr8	112252548	0.153846	0.413	0.083334	0.259154	0.00890747	CSMD3	intron_variant,non_coding_transcript_variant	#N/A
rs587941	chr6	165529587	0.301887	0.135	0.108333	0.166887	0.00838548	PDE10A		#N/A		rs1896281	chr2	213876096	0.204545	0.447	0.025	0.242455	0.00870322	SPAG16		#N/A		rs7102483	chr11	14044336	0.59375	0.313	0.204167	0.28075	0.00799003	SPON1	intron_variant,non_coding_transcript_variant	#N/A		rs11560952	chr11	58532284	0.605263	0.287	0.070834	0.318263	0.00890576	LPXN	regulatory_region_variant	#N/A
rs74754604	chr2	167145447	0.160377	0.022	0.0125	0.138377	0.00837514	XIRP2	upstream_gene_variant	#N/A		rs17619021	chr7	38907593	0.113636	0.316	0.416667	0.202364	0.00870056	VPS41	intron_variant	#N/A		rs3736505	chr11	43854885	0.0357143	0.321	0.116667	0.285286	0.00794361	HSD17B12		#N/A		rs1124253	chr4	98028531	0.5	0.226	0.220833	0.274	0.00890392	STPG2	downstream_gene_variant	#N/A
rs74271042	chr2	167159521	0.173913	0.024	0.0308908	0.149913	0.0083612	XIRP2	intron_variant	#N/A		rs2286107	chr7	38737688	0.125	0.327	0.4375	0.202	0.00868	VPS41	intron_variant,non_coding_transcript_variant	#N/A		rs12769686	chr10	66681249	0.638889	0.356	0.070833	0.282889	0.00793365	CTNNA3	regulatory_region_variant	#N/A		rs4323111	chr4	98031125	0.475	0.184	0.265086	0.291	0.00889878	STPG2	downstream_gene_variant	#N/A
rs6706115	chr2	167181483	0.173913	0.024	0.0291667	0.149913	0.00835606	XIRP2	regulatory_region_variant	#N/A		rs1365818	chr2	213875231	0.206349	0.438	0.04454	0.231651	0.0086741	SPAG16		#N/A		rs12071377	chr1	48793006	0.264706	0.063	0.103448	0.201706	0.00790933	AGBL4	regulatory_region_variant	#N/A		rs4363229	chr8	112458380	0.578947	0.298	0.05	0.280947	0.00889599	CSMD3	intron_variant	#N/A
rs9356364	chr6	165527963	0.301887	0.135	0.108333	0.166887	0.00834816	PDE10A		#N/A		rs1159068	chr8	3617646	0.522059	0.322	0.13913	0.200059	0.00867152	CSMD1		#N/A		rs1934392	chr1	48863195	0.28125	0.071	0.116667	0.21025	0.00785448	AGBL4		#N/A		rs6847555	chr4	91194097	0.0789474	0.34	0.245833	0.261053	0.00889311	CCSER1	intron_variant	#N/A
rs9365890	chr6	165527967	0.301887	0.135	0.108333	0.166887	0.00833572	PDE10A		#N/A		rs2766498	chr13	110660051	0.370968	0.191	0.195833	0.179968	0.00865958	CARS2	intron_variant,non_coding_transcript_variant	#N/A		rs11037577	chr11	43714599	0.1	0.378	0.029166	0.278	0.00783075	HSD17B12	intron_variant,non_coding_transcript_variant	#N/A		rs10838185	chr11	43848389	0.131579	0.393	0.15	0.261421	0.00889018	HSD17B12		#N/A
rs5001765	chr9	17438392	0.195652	0.029	0.316667	0.166652	0.00833076	CNTLN	intron_variant,non_coding_transcript_variant	#N/A		rs12692857	chr2	167090601	0.352941	0.175	0.254167	0.177941	0.00861571	XIRP2		#N/A		rs7551573	chr1	48864032	0.28125	0.071	0.116667	0.21025	0.00783038	AGBL4		#N/A		rs1426667	chr4	98028621	0.5	0.226	0.220833	0.274	0.00886504	STPG2	downstream_gene_variant	#N/A
rs397202	chr6	159265596	0.415094	0.168	0.2375	0.247094	0.00830008	FNDC1		#N/A		rs11843815	chr13	110682761	0.262295	0.109	0.104167	0.153295	0.00859489	CARS2	intron_variant,non_coding_transcript_variant	#N/A		rs80017710	chr6	75428221	0.222222	0.031	0.05	0.191222	0.00780995	FILIP1	regulatory_region_variant	#N/A		rs73427015	chr9	8776345	0.138889	0	0	0.138889	0.00883755	PTPRD	intron_variant	#N/A
rs4105	chr18	68855602	0.415094	0.197	0.1125	0.218094	0.0082979	CCDC102B		#N/A		rs10160753	chr11	3873482	0.546875	0.335	0.087878	0.211875	0.00859008	STIM1		#N/A		rs2113345	chr5	147291575	0.142857	0.419	0.0375	0.276143	0.00779985	STK32A	intron_variant	#N/A		rs10124978	chr9	28481153	0.555556	0.3	0.004348	0.255556	0.00883169	LINGO2		#N/A
rs6755389	chr2	167149342	0.160377	0.022	0.0125	0.138377	0.00829613	XIRP2	intron_variant	#N/A		rs555910225	chr8	50704114	0.353846	0.17	0.054167	0.183846	0.00858794	SNTG1		#N/A		rs9821635	chr3	174881975	0.472222	0.205	0.029167	0.267222	0.00779468	NAALADL2	intron_variant,non_coding_transcript_variant	#N/A		rs78421960	chr4	98008305	0.5	0.226	0.218116	0.274	0.00882616	STPG2		#N/A
rs2072438	chr9	120889023	0.245283	0.475	0.045834	0.229717	0.00829384	PHF19		Rheumatoid arthritis		rs73017971	chr2	167152521	0.160714	0.034	0.0291667	0.126714	0.00857819	XIRP2	intron_variant	#N/A		rs6884551	chr5	37679886	0.638889	0.359	0.195834	0.279889	0.00775274	WDR70		#N/A		rs11783361	chr8	112344980	0.611111	0.345	0.120833	0.266111	0.00882589	CSMD3	intron_variant	#N/A
rs10272308	chr7	79030741	0.113208	0	0	0.113208	0.00829345	MAGI2	intron_variant	#N/A		rs16853050	chr2	167148802	0.377049	0.203	0.175	0.174049	0.00857585	XIRP2	intron_variant	#N/A		rs13096512	chr3	175156230	0.5	0.224	0.145833	0.276	0.00773775	NAALADL2	intron_variant,non_coding_transcript_variant	#N/A		rs56182749	chr2	228160291	0.35	0.103	0.066667	0.247	0.00882263	SPHKAP	intron_variant	#N/A
rs7001932	chr8	18655076	0.58	0.358	0.045833	0.222	0.0082923	PSD3	intron_variant	#N/A		rs3123037	chr1	245034213	0.117188	0.321	0.308333	0.203812	0.00857415	EFCAB2	intron_variant	#N/A		rs6971287	chr7	3356548	0.638889	0.363	0.120833	0.275889	0.00769092	SDK1	intron_variant	#N/A		rs62514439	chr8	112368550	0.555556	0.297	0.070833	0.258556	0.00882186	CSMD3	intron_variant	#N/A
rs113861411	chr7	79008557	0.113208	0	0	0.113208	0.00828719	MAGI2	intron_variant	#N/A		rs3829011	chr8	25844145	0.379032	0.17	0.0375	0.209032	0.00856813	EBF2	downstream_gene_variant	Inguinal hernia		rs11952015	chr5	37539402	0.176471	0.461	0.3125	0.284529	0.00769037	WDR70		#N/A		rs7241424	chr18	53332572	0.342105	0.117	0.0125	0.225105	0.00879209	DCC	intron_variant	#N/A
rs73025796	chr2	167179766	0.173913	0.024	0.0291667	0.149913	0.00826947	XIRP2	intron_variant	#N/A		rs6461387	chr7	18858682	0.507692	0.3	0.029167	0.207692	0.00855729	HDAC9	intron_variant,non_coding_transcript_variant	Male-pattern baldness		rs1934372	chr1	48815907	0.263158	0.061	0.1	0.202158	0.00768907	AGBL4		#N/A		rs9884501	chr4	97972570	0.55	0.274	0.170833	0.276	0.00878957	STPG2	upstream_gene_variant	#N/A
rs16853028	chr2	167143084	0.160377	0.022	0.0125	0.138377	0.00825663	XIRP2	upstream_gene_variant	#N/A		rs79073926	chr6	75375608	0.113636	0.015	0.0333333	0.098636	0.00855488	FILIP1	regulatory_region_variant	#N/A		rs4722735	chr7	3370959	0.5625	0.293	0.104166	0.2695	0.00766632	SDK1		#N/A		rs12233741	chr4	98029145	0.5	0.226	0.220833	0.274	0.00878728	STPG2	downstream_gene_variant	#N/A
rs1943125	chr18	52921992	0.177778	0.422	0.170833	0.244222	0.00822745	DCC	upstream_gene_variant	#N/A		rs1418347	chr9	29076291	0.532787	0.331	0.183333	0.201787	0.00854817	LINGO2	intergenic_variant	#N/A		rs10832162	chr11	14026527	0.53125	0.229	0.033333	0.30225	0.00765257	SPON1	intron_variant,non_coding_transcript_variant	#N/A		rs726587	chr4	91154479	0.473684	0.206	0.133333	0.267684	0.00877918	CCSER1		#N/A
rs75886336	chr2	167152427	0.174419	0.024	0.0291667	0.150419	0.00822618	XIRP2	intron_variant	#N/A		rs10767715	chr11	3930179	0.470149	0.278	0.25	0.192149	0.00853855	STIM1	TF_binding_site_variant	#N/A		rs7936825	chr11	43795059	0.125	0.409	0.020834	0.284	0.0076497	HSD17B12		#N/A		rs6837261	chr4	90917667	0.578947	0.323	0.141666	0.255947	0.00877232	CCSER1	intron_variant,non_coding_transcript_variant	#N/A
rs79662242	chr2	167151150	0.160377	0.022	0.0125	0.138377	0.00821712	XIRP2	intron_variant	#N/A		rs6959858	chr7	38842713	0.0901639	0.281	0.354167	0.190836	0.00852105	VPS41	intron_variant	#N/A		rs7790184	chr7	3389649	0.575	0.285	0.125	0.29	0.00761627	SDK1		#N/A		rs2111426	chr8	112285924	0.558824	0.274	0.046695	0.284824	0.00875274	CSMD3	intron_variant	#N/A
rs170417	chr7	78677728	0.336538	0.095	0.354167	0.241538	0.00819001	MAGI2	intron_variant	#N/A		rs10174234	chr2	213923846	0.228814	0.459	0.045834	0.230186	0.00851869	SPAG16		#N/A		rs6967278	chr7	3356553	0.638889	0.363	0.120833	0.275889	0.00760043	SDK1	intron_variant	#N/A		rs13110903	chr4	98025222	0.5	0.226	0.220833	0.274	0.0087484	STPG2	upstream_gene_variant	#N/A
rs16853071	chr2	167151704	0.160377	0.022	0.0125	0.138377	0.00817762	XIRP2	intron_variant	#N/A		rs1479593	chr2	167185322	0.161017	0.034	0.0291667	0.127017	0.00851806	XIRP2	intron_variant	#N/A		rs4722714	chr7	3349630	0.6	0.321	0.054167	0.279	0.00759782	SDK1	intron_variant	#N/A		rs28615340	chr4	97975771	0.55	0.274	0.170833	0.276	0.00873212	STPG2	upstream_gene_variant	#N/A
rs9355538	chr6	165530995	0.302083	0.135	0.108333	0.167083	0.0081491	PDE10A		#N/A		rs10968891	chr9	29025005	0.287879	0.122	0.008333	0.165879	0.00851685	LINGO2	intergenic_variant	#N/A		rs10255389	chr7	3386744	0.578947	0.264	0.056547	0.314947	0.00759054	SDK1		#N/A		rs1994796	chr8	112321472	0.555556	0.297	0.070833	0.258556	0.008727	CSMD3	intron_variant,non_coding_transcript_variant	#N/A
rs570667	chr6	159264087	0.415094	0.168	0.2375	0.247094	0.00814046	FNDC1		#N/A		rs73019956	chr2	167159528	0.161017	0.034	0.0291667	0.127017	0.00849802	XIRP2	intron_variant	#N/A		rs9881727	chr3	175144195	0.527778	0.24	0.1875	0.287778	0.0075815	NAALADL2	intron_variant,non_coding_transcript_variant	#N/A		rs7836340	chr8	112468489	0.576923	0.267	0.017857	0.309923	0.00872288	CSMD3	intron_variant	#N/A
rs1004769	chr2	167141307	0.19	0.028	0.0791667	0.162	0.0081353	XIRP2	regulatory_region_variant	#N/A		rs672289	chr1	245062690	0.266129	0.45	0.208334	0.183871	0.00847788	EFCAB2	intron_variant	#N/A		rs7807065	chr7	3376825	0.558824	0.274	0.108334	0.284824	0.0075234	SDK1		#N/A		rs2081622	chr4	98006218	0.5	0.226	0.220833	0.274	0.00870951	STPG2	intron_variant	#N/A
rs323167	chr7	78707361	0.461538	0.24	0.227537	0.221538	0.00811319	MAGI2		Schizophrenia		rs34545411	chr8	25867467	0.336066	0.159	0.016667	0.177066	0.00847458	EBF2	intron_variant	Inguinal hernia		rs10233684	chr7	3384773	0.657895	0.374	0.104167	0.283895	0.00752334	SDK1	intron_variant	#N/A		rs1513527	chr8	113428838	0.236842	0.515	0.039394	0.278158	0.00870406	CSMD3		#N/A
rs10490232	chr2	50231939	0.19	0.028	0.0791667	0.162	0.00807414	NRXN1	intron_variant	#N/A		rs608965	chr1	245050467	0.117188	0.321	0.308333	0.203812	0.0084683	EFCAB2	intron_variant	#N/A		rs7098426	chr10	66673886	0.642857	0.356	0.070833	0.286857	0.00745282	CTNNA3	intron_variant	#N/A		rs11872483	chr18	53334428	0.342105	0.117	0.0125	0.225105	0.00869218	DCC	intron_variant	#N/A
rs67890238	chr7	78750623	0.5	0.265	0.166667	0.235	0.00806817	MAGI2	intron_variant	#N/A		rs7800167	chr7	38887912	0.4	0.216	0.3	0.184	0.00845984	VPS41	intron_variant	#N/A		rs199529677	chr5	37484381	0.176471	0.461	0.3125	0.284529	0.00743822	WDR70		#N/A		rs12362218	chr11	58569551	0.605263	0.287	0.070834	0.318263	0.00868677	LPXN	intron_variant,NMD_transcript_variant	#N/A
rs62443781	chr6	165501108	0.188679	0.041	0.0083334	0.147679	0.00801173	PDE10A	intron_variant	#N/A		rs73023920	chr2	167172002	0.16129	0.034	0.0282609	0.12729	0.00841785	XIRP2	intron_variant	#N/A		rs12615265	chr2	179611356	0.466667	0.194	0.145833	0.272667	0.00743562	ZNF385B	intron_variant,non_coding_transcript_variant	#N/A		rs7692913	chr4	90919724	0.473684	0.206	0.147826	0.267684	0.00867589	CCSER1	intron_variant,non_coding_transcript_variant	#N/A
rs8094136	chr18	52922468	0.179245	0.403	0.15	0.223755	0.00800285	DCC	upstream_gene_variant	#N/A		rs11980882	chr7	38892330	0.421875	0.205	0.320833	0.216875	0.00841548	VPS41	intron_variant	#N/A		rs16877998	chr6	16388637	0.25	0.075	0.15	0.175	0.00742633	ATXN1	intron_variant	#N/A		rs35146453	chr4	97981127	0.55	0.274	0.170833	0.276	0.00867467	STPG2	intron_variant	#N/A
rs9949762	chr18	68950027	0.413462	0.166	0.220834	0.247462	0.00798085	CCDC102B	intron_variant	#N/A		rs17279635	chr11	3951853	0.470588	0.278	0.25	0.192588	0.0084148	STIM1	regulatory_region_variant	#N/A		rs16866850	chr2	179605620	0.394737	0.151	0.2125	0.243737	0.00740259	ZNF385B	intron_variant,non_coding_transcript_variant	#N/A		rs62318470	chr4	98004695	0.5	0.226	0.220833	0.274	0.00867063	STPG2	intron_variant	#N/A
rs983094	chr2	49965981	0.490196	0.272	0.0125	0.218196	0.00794877	NRXN1	intron_variant,non_coding_transcript_variant	#N/A		rs10932510	chr2	213895420	0.204545	0.447	0.025	0.242455	0.00841311	SPAG16		#N/A		rs4268487	chr11	14062302	0.416667	0.162	0.075	0.254667	0.00738702	SPON1	intron_variant,non_coding_transcript_variant	#N/A		rs7824183	chr8	112448040	0.578947	0.298	0.05	0.280947	0.00866788	CSMD3	intron_variant	#N/A
rs7833436	chr8	25855249	0.413462	0.184	0.0375	0.229462	0.00790123	EBF2	intron_variant	Inguinal hernia		rs73025716	chr2	167177326	0.16129	0.034	0.0291667	0.12729	0.00835772	XIRP2	intron_variant	#N/A		rs11746775	chr5	37679576	0.631579	0.351	0.175	0.280579	0.00733926	WDR70	intron_variant,non_coding_transcript_variant	#N/A		rs9941224	chr16	6907922	0.555556	0.294	0.2375	0.261556	0.00866382	RBFOX1		#N/A
rs1774651	chr10	54420125	0.277778	0.097	0.0875003	0.180778	0.00789279	PCDH15	intron_variant,non_coding_transcript_variant	#N/A		rs34269237	chr8	3612234	0.246154	0.427	0.166667	0.180846	0.00834073	CSMD1	intron_variant	#N/A		rs9477118	chr6	16390202	0.25	0.075	0.15	0.175	0.00732414	ATXN1	regulatory_region_variant	#N/A		rs8052229	chr16	7396342	0.473684	0.247	0.0625	0.226684	0.00864362	RBFOX1	intron_variant	#N/A
rs16853101	chr2	167157107	0.176471	0.024	0.0291667	0.152471	0.00787981	XIRP2	intron_variant	#N/A		rs6492297	chr13	110684041	0.492063	0.299	0.112069	0.193063	0.00834008	CARS2	intron_variant,non_coding_transcript_variant	#N/A		rs10734517	chr11	43764183	0.0263158	0.318	0.112069	0.291684	0.00731461	HSD17B12		#N/A		rs16883320	chr8	112262235	0.555556	0.297	0.070833	0.258556	0.00863214	CSMD3	intron_variant	#N/A
rs7848332	chr9	120907218	0.169811	0.418	0.220833	0.248189	0.00787766	TRAF1		#N/A		rs10958061	chr8	50723661	0.416667	0.203	0.130029	0.213667	0.00833109	SNTG1	intron_variant	#N/A		rs13189752	chr5	37476724	0.176471	0.461	0.3125	0.284529	0.00731215	WDR70	intron_variant,non_coding_transcript_variant	#N/A		rs28769113	chr4	98029220	0.5	0.226	0.220833	0.274	0.00863175	STPG2	downstream_gene_variant	#N/A
rs11004298	chr10	54426371	0.277778	0.097	0.0875003	0.180778	0.00787513	PCDH15	intron_variant,non_coding_transcript_variant	#N/A		rs71513927	chr9	29075458	0.234375	0.083	0	0.151375	0.00832609	LINGO2	intergenic_variant	#N/A		rs35785661	chr7	3328022	0.578947	0.289	0.098419	0.289947	0.00730765	SDK1	intron_variant	#N/A		rs13134819	chr4	97998734	0.55	0.274	0.170833	0.276	0.00861722	STPG2	intron_variant	#N/A
rs10112384	chr8	18650025	0.431373	0.217	0.129167	0.214373	0.00787402	PSD3	intron_variant	#N/A		rs3935857	chr6	75345780	0.522727	0.321	0.1125	0.201727	0.00832466	FILIP1		#N/A		rs9297016	chr6	16662870	0.441176	0.211	0.370833	0.230176	0.00729631	ATXN1		Educational attainment		rs1834646	chr4	97961974	0.361111	0.132	0.029166	0.229111	0.00860639	STPG2	intron_variant	#N/A
rs10763110	chr10	54416780	0.277778	0.097	0.0875003	0.180778	0.00785747	PCDH15		#N/A		rs333355	chr3	124674748	0.0967742	0.291	0.045834	0.194226	0.00831521	KALRN	intron_variant,non_coding_transcript_variant	#N/A		rs4722723	chr7	3358688	0.65	0.361	0.158333	0.289	0.0072747	SDK1	intron_variant	#N/A		rs2870298	chr4	91133822	0.5	0.211	0.256522	0.289	0.00859599	CCSER1		Metabolite levels
rs1942297	chr18	68865027	0.418367	0.197	0.105603	0.221367	0.00785215	CCDC102B	intron_variant	#N/A		rs140239897	chr2	167172308	0.161538	0.034	0.0291667	0.127538	0.00829759	XIRP2	intron_variant	#N/A		rs939015	chr11	43847101	0.03125	0.321	0.116667	0.28975	0.00727232	HSD17B12		#N/A		rs12957114	chr18	53374943	0.131579	0.396	0.0875	0.264421	0.00859366	DCC	intron_variant	#N/A
rs13263020	chr8	18621677	0.301887	0.133	0.145833	0.168887	0.0078505	PSD3	intron_variant	#N/A		rs7606905	chr2	167104959	0.353846	0.175	0.254167	0.178846	0.00827878	XIRP2	intron_variant	#N/A		rs77030848	chr6	75377005	0.2	0.021	0.0344828	0.179	0.00727168	FILIP1	regulatory_region_variant	#N/A		rs6833691	chr4	98030357	0.5	0.226	0.220833	0.274	0.00859287	STPG2	downstream_gene_variant	#N/A
rs1038608	chr8	18657907	0.555556	0.326	0.083333	0.229556	0.00784611	PSD3	intron_variant	#N/A		rs75750952	chr2	167171955	0.161538	0.034	0.0291667	0.127538	0.00827755	XIRP2	intron_variant	#N/A		rs9477121	chr6	16390625	0.25	0.075	0.15	0.175	0.007256	ATXN1	regulatory_region_variant	#N/A		rs12612009	chr2	228117887	0.236842	0.542	0.195833	0.305158	0.00856287	SPHKAP	intron_variant	#N/A
rs2584537	chr9	17446294	0.284314	0.63	0.408046	0.345686	0.00784476	CNTLN	regulatory_region_variant	#N/A		rs13275480	chr8	3615968	0.237705	0.415	0.145834	0.177295	0.00827636	CSMD1	intron_variant	#N/A		rs7581924	chr2	179617273	0.388889	0.143	0.0625	0.245889	0.00725594	ZNF385B	intron_variant,non_coding_transcript_variant	#N/A		rs13110410	chr4	97998867	0.55	0.274	0.170833	0.276	0.00855977	STPG2	intron_variant	#N/A
rs9954900	chr18	68948779	0.413462	0.166	0.220834	0.247462	0.00782123	CCDC102B	intron_variant	#N/A		rs73021970	chr2	167166767	0.161538	0.034	0.0291667	0.127538	0.00825751	XIRP2	intron_variant	#N/A		rs6588103	chr1	48849788	0.289474	0.074	0.12069	0.215474	0.00725214	AGBL4		#N/A		rs7497712	chr15	100281442	0.71875	0.444	0.1375	0.27475	0.00855397	ADAMTS17		Waist circumference adjusted for body mass index
rs2051300	chr18	68873021	0.421569	0.199	0.129167	0.222569	0.00781786	CCDC102B	intron_variant	#N/A		rs2951953	chr6	75358258	0.114035	0.015	0.0333333	0.099035	0.00824084	FILIP1	upstream_gene_variant	#N/A		rs1878767	chr11	43708437	0.025	0.317	0.127537	0.292	0.00723679	HSD17B12	intron_variant,non_coding_transcript_variant	#N/A		rs7229456	chr18	55431295	0.65625	0.393	0.15	0.26325	0.00852583	TCF4		#N/A
rs34076636	chr18	52909554	0.177083	0.422	0.170833	0.244917	0.00781087	DCC	downstream_gene_variant	#N/A		rs10497318	chr2	167180805	0.161538	0.034	0.0291667	0.127538	0.00821742	XIRP2	intron_variant	#N/A		rs77308796	chr6	75417581	0.2	0.02	0.0333333	0.18	0.00723259	FILIP1	intron_variant	#N/A		rs6532724	chr4	98139842	0.5	0.226	0.220833	0.274	0.00851511	STPG2	intron_variant	#N/A
rs1207900	chr7	78779000	0.5	0.263	0.15	0.237	0.00779621	MAGI2	intron_variant	#N/A		rs62265577	chr3	124630492	0.0757576	0.275	0.015942	0.199242	0.00820763	KALRN	regulatory_region_variant	#N/A		rs7919548	chr10	66625308	0.526316	0.234	0.041667	0.292316	0.0072314	CTNNA3	intron_variant	#N/A		rs113353343	chr10	98873868	0.289474	0.115	0.12069	0.174474	0.00851264	HPSE2	intron_variant	#N/A
rs28647352	chr7	79032377	0.114583	0	0	0.114583	0.00777981	MAGI2	intron_variant	#N/A		rs1342254	chr9	29090766	0.483871	0.29	0.184524	0.193871	0.00820262	LINGO2	intergenic_variant	#N/A		rs10454314	chr7	3372093	0.657895	0.366	0.083334	0.291895	0.00722487	SDK1	regulatory_region_variant	#N/A		rs149660998	chr4	97864189	0.361111	0.132	0.029166	0.229111	0.0085027	STPG2	intron_variant	#N/A
rs6508176	chr18	52901347	0.630435	0.407	0.120834	0.223435	0.00775525	DCC	intron_variant,NMD_transcript_variant	#N/A		rs12677611	chr8	25860697	0.33871	0.159	0.016667	0.17971	0.00819209	EBF2	intron_variant	Inguinal hernia		rs7744103	chr6	16393383	0.25	0.075	0.15	0.175	0.00722194	ATXN1	regulatory_region_variant	#N/A		rs7689495	chr4	97999001	0.55	0.274	0.170833	0.276	0.00850233	STPG2	intron_variant	#N/A
rs2390515	chr2	167171273	0.176471	0.024	0.0291667	0.152471	0.00774992	XIRP2	intron_variant	#N/A		rs12631364	chr3	124686195	0.0967742	0.291	0.045834	0.194226	0.00818728	KALRN	intron_variant	#N/A		rs4894696	chr3	175155376	0.5	0.224	0.145833	0.276	0.00721493	NAALADL2	regulatory_region_variant	#N/A		rs7115970	chr11	43747745	0.105263	0.377	0.133333	0.271737	0.00847642	HSD17B12		#N/A
rs17039801	chr2	50094925	0.19	0.412	0.05	0.222	0.0077354	NRXN1	intron_variant	#N/A		rs73021975	chr2	167167253	0.161538	0.034	0.0291667	0.127538	0.00817734	XIRP2	intron_variant	#N/A		rs75884002	chr6	75394594	0.2	0.02	0.0333333	0.18	0.00718046	FILIP1	downstream_gene_variant	#N/A		rs13131405	chr4	98031480	0.5	0.226	0.220833	0.274	0.00847622	STPG2	intron_variant	#N/A
rs294888	chr6	159256960	0.40566	0.149	0.258333	0.25666	0.00772053	FNDC1		#N/A		rs2986090	chr13	110657270	0.351562	0.185	0.181547	0.166562	0.00815851	CARS2	intron_variant,non_coding_transcript_variant	#N/A		rs10941359	chr5	37670460	0.631579	0.341	0.191666	0.290579	0.00717791	WDR70	intron_variant,non_coding_transcript_variant	#N/A		rs73425033	chr9	8773094	0.138889	0	0	0.138889	0.00847345	PTPRD	intron_variant	#N/A
rs601538	chr6	165530323	0.304348	0.135	0.108333	0.169348	0.00771365	PDE10A		#N/A		rs6943746	chr7	38868095	0.112903	0.316	0.416667	0.203097	0.00813559	VPS41	intron_variant	Neuroticism		rs79369317	chr13	95449191	0.25	0.052	0.05	0.198	0.00716922	CLDN10	intron_variant	#N/A		rs10786475	chr10	98825117	0.289474	0.112	0.116667	0.177474	0.00845719	HPSE2	intron_variant	#N/A
rs7805425	chr7	78722717	0.481132	0.246	0.043103	0.235132	0.00770416	MAGI2	intron_variant	#N/A		rs7338796	chr13	101319134	0.209677	0.397	0.233333	0.187323	0.00813185	NALCN	intron_variant,non_coding_transcript_variant	#N/A		rs7791898	chr7	3358693	0.65	0.361	0.158333	0.289	0.00716612	SDK1	intron_variant	#N/A		rs9804573	chr11	43709195	0.0882353	0.368	0.029166	0.279765	0.0084493	HSD17B12	regulatory_region_variant	#N/A
rs1759441	chr9	17279840	0.303922	0.66	0.304167	0.356078	0.00770142	CNTLN		#N/A		rs638987	chr1	245069330	0.3	0.515	0.295833	0.215	0.00813008	EFCAB2	intron_variant	#N/A		rs1464230	chr11	43827204	0.03125	0.321	0.116667	0.28975	0.00716044	HSD17B12		#N/A		rs62516466	chr8	112441939	0.578947	0.298	0.05	0.280947	0.00843978	CSMD3	intron_variant	#N/A
rs10118357	chr9	120917790	0.245098	0.475	0.045834	0.229902	0.00770142	TRAF1		Hair color		rs720016	chr2	213877472	0.203125	0.447	0.025	0.243875	0.00812301	SPAG16		#N/A		rs76903687	chr6	75396844	0.2	0.02	0.0333333	0.18	0.00712834	FILIP1	downstream_gene_variant	#N/A		rs4246654	chr2	228131722	0.236842	0.543	0.158696	0.306158	0.00842015	SPHKAP	intron_variant	#N/A
rs12402587	chr1	98739972	0.39	0.164	0.107246	0.226	0.00769889	SNX7	regulatory_region_variant	#N/A		rs4625871	chr2	167172410	0.161538	0.034	0.0291667	0.127538	0.00811721	XIRP2	intron_variant	#N/A		rs7115970	chr11	43747745	0.0416667	0.331	0.133333	0.289333	0.00712176	HSD17B12		#N/A		rs2919446	chr18	55411836	0.666667	0.399	0.008696	0.267667	0.00841705	TCF4	intron_variant	#N/A
rs13253691	chr8	18641177	0.555556	0.326	0.083333	0.229556	0.00767738	PSD3	intron_variant	#N/A		rs7047118	chr9	29078858	0.234848	0.083	0	0.151848	0.00810889	LINGO2	intergenic_variant	#N/A		rs56832651	chr5	37668928	0.631579	0.341	0.191666	0.290579	0.00710467	WDR70	TF_binding_site_variant	#N/A		rs9343283	chr6	75354421	0.647059	0.379	0.091666	0.268059	0.00840259	FILIP1	upstream_gene_variant	#N/A
rs1548784	chr9	120923002	0.169811	0.418	0.220833	0.248189	0.00767171	TRAF1		#N/A		rs11785968	chr8	50699051	0.477273	0.269	0.004166	0.208273	0.00810628	SNTG1		#N/A		rs4495782	chr10	66682006	0.647059	0.356	0.070833	0.291059	0.0070922	CTNNA3	intron_variant	#N/A		rs72883003	chr4	97897691	0.361111	0.132	0.029166	0.229111	0.008399	STPG2	intron_variant	#N/A
rs17616712	chr2	167144623	0.163265	0.022	0.0125	0.141265	0.00766405	XIRP2	upstream_gene_variant	#N/A		rs989007	chr2	167198306	0.161538	0.034	0.0291667	0.127538	0.00809717	XIRP2	regulatory_region_variant	#N/A		rs200885383	chr11	43785097	0.0625	0.344	0.100724	0.2815	0.00705912	HSD17B12		#N/A		rs62318471	chr4	98004697	0.5	0.226	0.220833	0.274	0.00839846	STPG2	intron_variant	#N/A
rs1943129	chr18	52932659	0.177083	0.403	0.15	0.225917	0.00764716	DCC	downstream_gene_variant	#N/A		rs11779072	chr8	50719274	0.354839	0.17	0.054167	0.184839	0.00809249	SNTG1	intron_variant	#N/A		rs1463527	chr3	175152446	0.5	0.224	0.145833	0.276	0.00705809	NAALADL2	intron_variant,non_coding_transcript_variant	#N/A		rs7497855	chr15	100281900	0.75	0.46	0.154167	0.29	0.00837872	ADAMTS17		#N/A
rs6478484	chr9	120890102	0.169811	0.418	0.220833	0.248189	0.00762022	PHF19		Eczema		rs2766497	chr13	110660012	0.372881	0.191	0.195833	0.181881	0.00807743	CARS2	intron_variant,non_coding_transcript_variant	#N/A		rs11205544	chr1	48804541	0.264706	0.061	0.1	0.203706	0.00704832	AGBL4		#N/A		rs2958186	chr18	55410564	0.657895	0.395	0.108333	0.262895	0.00836078	TCF4	intron_variant	#N/A
rs16853164	chr2	167182535	0.176471	0.024	0.0291667	0.152471	0.00762004	XIRP2	intron_variant	#N/A		rs139809707	chr2	167155521	0.161538	0.034	0.0291667	0.127538	0.00807712	XIRP2	intron_variant	#N/A		rs28537470	chr3	174880955	0.473684	0.205	0.029167	0.268684	0.00703422	NAALADL2	intron_variant,non_coding_transcript_variant	#N/A		rs11730069	chr4	98024621	0.5	0.226	0.220833	0.274	0.00835958	STPG2	upstream_gene_variant	#N/A
rs16906104	chr10	54425855	0.278846	0.097	0.0875003	0.181846	0.00761027	PCDH15	intron_variant,non_coding_transcript_variant	#N/A		rs1114527	chr8	50739706	0.476923	0.246	0.0375	0.230923	0.00806637	SNTG1	intron_variant	#N/A		rs72681082	chr1	48812484	0.264706	0.061	0.1	0.203706	0.00702829	AGBL4	intron_variant	#N/A		rs161976	chr12	32215232	0.394737	0.115	0.3375	0.279737	0.00835841	BICD1		#N/A
rs1038607	chr8	18657906	0.555556	0.326	0.083333	0.229556	0.00759301	PSD3	intron_variant	#N/A		rs3821532	chr3	124683771	0.0952381	0.291	0.045834	0.195762	0.00805936	KALRN	downstream_gene_variant	#N/A		rs7785195	chr7	3385054	0.617647	0.323	0.016666	0.294647	0.00702282	SDK1		Age at first sexual intercourse		rs6994009	chr8	112388254	0.611111	0.34	0.145834	0.271111	0.00835785	CSMD3		#N/A
rs73023995	chr2	167173660	0.176471	0.024	0.0291667	0.152471	0.00757674	XIRP2	intron_variant	#N/A		rs7317796	chr13	110661327	0.471014	0.278	0.158334	0.193014	0.00805585	CARS2		#N/A		rs12058700	chr1	48958768	0.263158	0.059	0.0625	0.204158	0.00696428	AGBL4	intron_variant	#N/A		rs1907802	chr8	112480537	0.605263	0.352	0.025	0.253263	0.00835396	CSMD3	downstream_gene_variant	#N/A
rs10825328	chr10	54428980	0.278846	0.097	0.0875003	0.181846	0.00757495	PCDH15	intron_variant,non_coding_transcript_variant	#N/A		rs17054430	chr8	25843140	0.34127	0.159	0.016667	0.18227	0.00805085	EBF2	downstream_gene_variant	Inguinal hernia		rs7111450	chr11	43841480	0.05	0.341	0.15	0.291	0.00695818	HSD17B12		#N/A		rs10786482	chr10	98890879	0.527778	0.284	0.008334	0.243778	0.00835123	HPSE2		#N/A
rs1327764689	chr8	18656469	0.537736	0.32	0.143678	0.217736	0.00756094	PSD3		#N/A		rs675033	chr1	245030621	0.1875	0.388	0.158333	0.2005	0.00804222	EFCAB2	intron_variant	#N/A		rs11205577	chr1	48956522	0.263158	0.059	0.0625	0.204158	0.00695124	AGBL4	intron_variant	#N/A		rs2195017	chr4	97973173	0.55	0.274	0.170833	0.276	0.00832998	STPG2	upstream_gene_variant	#N/A
rs1620400	chr10	54417747	0.278846	0.097	0.0875003	0.181846	0.0075573	PCDH15	intron_variant,non_coding_transcript_variant	#N/A		rs16915285	chr8	50712422	0.346154	0.174	0.047826	0.172154	0.00802568	SNTG1	downstream_gene_variant	#N/A		rs75792528	chr6	75342655	0.2	0.02	0.0333333	0.18	0.00693286	FILIP1	intron_variant	#N/A		rs7660952	chr4	90909220	0.578947	0.322	0.118116	0.256947	0.00832927	CCSER1	intron_variant,non_coding_transcript_variant	#N/A
rs10963034	chr9	17323256	0.480769	0.258	0.1375	0.222769	0.00754224	CNTLN	intron_variant	#N/A		rs79344108	chr6	75407601	0.114754	0.015	0.0333333	0.099754	0.0080026	FILIP1	intron_variant	#N/A		rs11952389	chr5	147292801	0.133333	0.419	0.0375	0.285667	0.00691685	STK32A	intron_variant	#N/A		rs11097594	chr4	98023335	0.5	0.226	0.220833	0.274	0.0083207	STPG2	upstream_gene_variant	#N/A
rs150179603	chr6	165509167	0.1125	0.003	0.0333333	0.1095	0.00752834	PDE10A	intron_variant	#N/A		rs6739421	chr2	213774688	0.223077	0.412	0.151581	0.188923	0.008	SPAG16	intron_variant,NMD_transcript_variant	#N/A		rs76293304	chr19	29409714	0.289474	0.071	0.116667	0.218474	0.00689074	LOC284395	intron_variant,non_coding_transcript_variant	#N/A		rs75218740	chr9	28385752	0.157895	0.016	0.0166667	0.141895	0.00829596	LINGO2	intron_variant	#N/A
rs2109896	chr9	120920828	0.169811	0.418	0.220833	0.248189	0.00751725	TRAF1		#N/A		rs7570780	chr2	167165415	0.161538	0.034	0.0291667	0.127538	0.00799695	XIRP2	intron_variant	#N/A		rs6485468	chr11	43826361	0.05	0.341	0.15	0.291	0.00688493	HSD17B12		#N/A		rs62539728	chr9	10243885	0.53125	0.268	0.025	0.26325	0.00828539	PTPRD		#N/A
rs7904848	chr10	54416160	0.269231	0.101	0.0920293	0.168231	0.00749766	PCDH15		#N/A		rs61363591	chr7	38867126	0.396825	0.212	0.3375	0.184825	0.00799629	VPS41	intron_variant	#N/A		rs7639755	chr3	175681996	0.194444	0.018	0.0041666	0.176444	0.00688419	NAALADL2	intron_variant	#N/A		rs11097593	chr4	98023314	0.5	0.226	0.220833	0.274	0.00828182	STPG2	upstream_gene_variant	#N/A
rs2032218	chr18	68857905	0.673077	0.444	0.158333	0.229077	0.00749419	CCDC102B	intron_variant	#N/A		rs7425359	chr2	167075250	0.190476	0.056	0.0791667	0.134476	0.00796976	XIRP2	intron_variant	#N/A		rs6891682	chr5	147263108	0.368421	0.118	0.045833	0.250421	0.00684649	STK32A	intron_variant	#N/A		rs2924328	chr18	55466509	0.315789	0.672	0.245833	0.356211	0.00828157	TCF4	regulatory_region_variant	Neuroticism
rs2156062	chr18	68895658	0.604167	0.381	0.1625	0.223167	0.00746888	CCDC102B		#N/A		rs17336553	chr9	29111044	0.234848	0.083	0	0.151848	0.00796409	LINGO2	intergenic_variant	#N/A		rs3121525	chr1	48896318	0.289474	0.071	0.116667	0.218474	0.00684255	AGBL4		#N/A		rs4246653	chr2	228131708	0.236842	0.543	0.175	0.306158	0.00827744	SPHKAP	intron_variant	#N/A
rs17039529	chr2	49950281	0.574074	0.348	0.166667	0.226074	0.00746707	NRXN1	intron_variant,non_coding_transcript_variant	#N/A		rs650370	chr1	245038007	0.1875	0.388	0.158333	0.2005	0.00795845	EFCAB2	intron_variant	#N/A		rs9477116	chr6	16389765	0.25	0.075	0.15	0.175	0.00681315	ATXN1	regulatory_region_variant	#N/A		rs34135615	chr4	98080174	0.475	0.225	0.196376	0.25	0.00827524	STPG2	intron_variant	#N/A
rs2214558	chr7	78759189	0.291667	0.639	0.3	0.347333	0.00743187	MAGI2	intron_variant	#N/A		rs7561502	chr2	167161347	0.161538	0.034	0.0291667	0.127538	0.00795687	XIRP2	regulatory_region_variant	#N/A		rs72682938	chr1	48983129	0.277778	0.061	0.0653736	0.216778	0.00680777	AGBL4	intron_variant	#N/A		rs28576193	chr4	91139197	0.475	0.206	0.133333	0.269	0.00826276	CCSER1		#N/A
rs4450506	chr18	68954811	0.413462	0.165	0.204167	0.248462	0.00742219	CCDC102B	intron_variant	#N/A		rs111557600	chr2	167087698	0.190476	0.056	0.0791667	0.134476	0.00794421	XIRP2	intron_variant	#N/A		rs4805386	chr19	29393855	0.289474	0.071	0.116667	0.218474	0.00679436	LOC284395	intron_variant,non_coding_transcript_variant	#N/A		rs7865468	chr9	10274080	0.552632	0.27	0.066666	0.282632	0.00824396	PTPRD		Menarche (age at onset)
rs9963041	chr18	52913260	0.176471	0.422	0.170833	0.245529	0.00739429	DCC	intron_variant	#N/A		rs73019972	chr2	167161840	0.161538	0.034	0.0291667	0.127538	0.00793683	XIRP2	intron_variant	#N/A		rs6890448	chr5	147262220	0.368421	0.118	0.045833	0.250421	0.00678746	STK32A	intron_variant	#N/A		rs10025651	chr4	98016112	0.5	0.226	0.220833	0.274	0.00824293	STPG2	intron_variant	#N/A
rs73460081	chr18	68855334	0.268519	0.072	0.104167	0.196519	0.00735202	CCDC102B	intron_variant	#N/A		rs1361703	chr9	29085839	0.515385	0.32	0.204166	0.195385	0.00793431	LINGO2	intergenic_variant	#N/A		rs7794534	chr7	3376764	0.647059	0.355	0.1	0.292059	0.00677902	SDK1		#N/A		rs1929813	chr9	28452677	0.583333	0.294	0.032984	0.289333	0.00824176	LINGO2		#N/A
rs4287260	chr10	54411745	0.28	0.097	0.0875003	0.183	0.00734541	PCDH15		#N/A		rs9588224	chr13	110659874	0.373016	0.191	0.195833	0.182016	0.00793189	CARS2	intron_variant,non_coding_transcript_variant	#N/A		rs7932905	chr11	43706027	0.09375	0.378	0.029166	0.28425	0.00673169	HSD17B12	intron_variant,non_coding_transcript_variant	#N/A		rs4940206	chr18	52683426	0.138889	0.407	0.1625	0.268111	0.00822824	DCC	intron_variant	#N/A
rs7091164	chr10	54433912	0.28	0.097	0.0875003	0.183	0.00732775	PCDH15	intron_variant,non_coding_transcript_variant	#N/A		rs73019975	chr2	167162006	0.161538	0.034	0.0291667	0.127538	0.00791678	XIRP2	intron_variant	#N/A		rs4708181	chr6	75334222	0.631579	0.349	0.129167	0.282579	0.00668095	FILIP1		Cortical surface area		rs3207482	chr4	91153303	0.0769231	0.34	0.245833	0.263077	0.00822194	CCSER1	intron_variant	#N/A
rs9415315	chr10	54417141	0.28	0.097	0.0875003	0.183	0.0073101	PCDH15	intron_variant,non_coding_transcript_variant	#N/A		rs17680879	chr7	38902015	0.11194	0.316	0.416667	0.20406	0.0079096	VPS41	regulatory_region_variant	#N/A		rs10788898	chr1	48861987	0.289474	0.071	0.116667	0.218474	0.00667389	AGBL4		#N/A		rs62514395	chr8	112297399	0.578947	0.298	0.05	0.280947	0.00821168	CSMD3	intron_variant	#N/A
rs75346301	chr2	167157578	0.163462	0.022	0.0125	0.141462	0.0073085	XIRP2	intron_variant	#N/A		rs7833436	chr8	25855249	0.380597	0.17	0.0375	0.210597	0.00790905	EBF2	intron_variant	Inguinal hernia		rs10734518	chr11	43840198	0.05	0.341	0.15	0.291	0.0066652	HSD17B12		#N/A		rs13121766	chr4	98014615	0.5	0.226	0.220833	0.274	0.00820405	STPG2	intron_variant	#N/A
rs7239249	chr18	68852845	0.424528	0.197	0.1125	0.227528	0.00730352	CCDC102B		#N/A		rs11915234	chr3	124580774	0.191667	0.382	0.0625	0.190333	0.00790835	KALRN	intron_variant,non_coding_transcript_variant	#N/A		rs3793102	chr6	16680847	0.205882	0.54	0.104167	0.334118	0.00666433	ATXN1		Gastrointestinal infection		rs6485451	chr11	43721752	0.0882353	0.368	0.029166	0.279765	0.0082008	HSD17B12	intron_variant,non_coding_transcript_variant	#N/A
rs10101988	chr8	18607288	0.307692	0.136	0.1125	0.171692	0.00730308	PSD3		#N/A		rs112676767	chr2	167164191	0.161538	0.034	0.0291667	0.127538	0.00789674	XIRP2	intron_variant	#N/A		rs7087176	chr10	66632830	0.5	0.226	0.0625	0.274	0.00666014	CTNNA3	intron_variant	#N/A		rs7910696	chr10	98880822	0.555556	0.299	0.029167	0.256556	0.00819288	HPSE2		#N/A
rs76905260	chr7	79030491	0.115385	0	0	0.115385	0.00729749	MAGI2	intron_variant	#N/A		rs13301790	chr9	29084880	0.234848	0.083	0	0.151848	0.00789169	LINGO2	intergenic_variant	#N/A		rs73453794	chr6	75364738	0.2	0.02	0.0333333	0.18	0.0066592	FILIP1	downstream_gene_variant	#N/A		rs4755744	chr11	43796180	0.105263	0.377	0.133333	0.271737	0.00818663	HSD17B12		#N/A
rs1758833	chr10	54421076	0.28	0.097	0.0875003	0.183	0.00729244	PCDH15	intron_variant,non_coding_transcript_variant	#N/A		rs4672694	chr2	213924161	0.227273	0.459	0.045834	0.231727	0.00788768	SPAG16		#N/A		rs9849961	chr3	174883993	0.473684	0.205	0.029167	0.268684	0.00665399	NAALADL2	intron_variant,non_coding_transcript_variant	#N/A		rs77125818	chr4	98018932	0.472222	0.22	0.075	0.252222	0.00818309	STPG2	intron_variant	#N/A
rs2298654	chr18	52925451	0.176471	0.403	0.15	0.226529	0.00729148	DCC	intron_variant,non_coding_transcript_variant	#N/A		rs6956146	chr7	38857821	0.411765	0.22	0.354167	0.191765	0.00786227	VPS41	intron_variant	#N/A		rs17179489	chr10	66504859	0.1875	0.042	0.108696	0.1455	0.00664335	CTNNA3	intron_variant	#N/A		rs7101808	chr11	43822029	0.111111	0.373	0.150143	0.261889	0.00817763	HSD17B12		#N/A
rs73019975	chr2	167162006	0.177083	0.024	0.0291667	0.153083	0.00727367	XIRP2	intron_variant	#N/A		rs16853169	chr2	167184642	0.161538	0.034	0.0291667	0.127538	0.00785666	XIRP2	splice_donor_variant	#N/A		rs3106693	chr2	179645649	0.527778	0.244	0.1125	0.283778	0.00663761	ZNF385B		#N/A		rs35531558	chr4	98017066	0.5	0.226	0.220833	0.274	0.00816517	STPG2	intron_variant	#N/A
rs323165	chr7	78706730	0.462963	0.24	0.227537	0.222963	0.00727219	MAGI2		#N/A		rs11694517	chr2	167088531	0.373134	0.19	0.2875	0.183134	0.00785083	XIRP2		#N/A		rs6459479	chr6	16663216	0.444444	0.212	0.368534	0.232444	0.00662073	ATXN1		#N/A		rs12506887	chr4	90915437	0.475	0.206	0.133333	0.269	0.00815947	CCSER1	intron_variant,non_coding_transcript_variant	#N/A
rs10963063	chr9	17355343	0.32	0.663	0.270833	0.343	0.00723764	CNTLN	intron_variant	#N/A		rs7572454	chr2	167109662	0.354839	0.175	0.254167	0.179839	0.00784559	XIRP2	intron_variant	#N/A		rs370701001	chr7	3353815	0.566667	0.272	0.070833	0.294667	0.00661904	SDK1		#N/A		rs73641894	chr9	10243888	0.289474	0.112	0.116667	0.177474	0.00815217	PTPRD	intron_variant	#N/A
rs76075937	chr2	167156487	0.177083	0.024	0.0291667	0.153083	0.00723038	XIRP2	intron_variant	#N/A		rs6997171	chr8	3581853	0.203125	0.397	0.186064	0.193875	0.00784495	CSMD1	intron_variant	#N/A		rs10509270	chr10	66616340	0.527778	0.234	0.041667	0.293778	0.00661157	CTNNA3	upstream_gene_variant	#N/A		rs11936423	chr4	91095393	0.125	0.399	0.004167	0.274	0.00814553	CCSER1	intron_variant	#N/A
rs12476530	chr2	50076562	0.211538	0.428	0.068116	0.216462	0.00720357	NRXN1	intron_variant	#N/A		rs11997970	chr8	50673224	0.401515	0.211	0.1	0.190515	0.00783677	SNTG1	intron_variant,NMD_transcript_variant	#N/A		rs4541712	chr6	75336752	0.633333	0.339	0.1125	0.294333	0.00660066	FILIP1		#N/A		rs13110418	chr4	98125812	0.475	0.225	0.196376	0.25	0.00814032	STPG2	intron_variant	#N/A
rs1452778	chr2	50089248	0.188679	0.412	0.05	0.223321	0.00720192	NRXN1	intron_variant	#N/A		rs10932509	chr2	213892375	0.201613	0.447	0.025	0.245387	0.0078329	SPAG16		#N/A		rs77478432	chr6	75346268	0.2	0.02	0.0333333	0.18	0.00659404	FILIP1	intron_variant	#N/A		rs4246656	chr2	228141362	0.236842	0.543	0.175	0.306158	0.00813472	SPHKAP	intron_variant	#N/A
rs80036344	chr7	79015500	0.115385	0	0	0.115385	0.00718474	MAGI2	intron_variant	#N/A		rs1954280	chr9	29088549	0.234848	0.083	0	0.151848	0.00781929	LINGO2	intergenic_variant	#N/A		rs62176332	chr2	179640015	0.388889	0.126	0.104167	0.262889	0.0065833	ZNF385B	intron_variant,non_coding_transcript_variant	#N/A		rs7672127	chr4	98017326	0.5	0.226	0.220833	0.274	0.00812629	STPG2	intron_variant	#N/A
rs72820815	chr2	50254989	0.203704	0.031	0.0949279	0.172704	0.00717741	NRXN1	intron_variant	#N/A		rs10755078	chr3	124659565	0.09375	0.291	0.045834	0.19725	0.00780351	KALRN	intron_variant	#N/A		rs75095204	chr6	75342653	0.2	0.02	0.0333333	0.18	0.00658101	FILIP1	intron_variant	#N/A		rs7874851	chr9	8765043	0.138889	0	0	0.138889	0.00810936	PTPRD	intron_variant	#N/A
rs13256549	chr8	18651139	0.45	0.228	0.0125	0.222	0.00715706	PSD3	intron_variant	#N/A		rs3801116	chr7	38884304	0.11194	0.316	0.416667	0.20406	0.00779661	VPS41	intron_variant	#N/A		rs7539198	chr1	48847696	0.289474	0.071	0.116667	0.218474	0.00657752	AGBL4		#N/A		rs2958169	chr18	55421907	0.657895	0.395	0.108333	0.262895	0.00810742	TCF4	regulatory_region_variant	#N/A
rs61853583	chr10	54471390	0.182692	0.05	0.0916663	0.132692	0.00711461	PCDH15	intron_variant,non_coding_transcript_variant	#N/A		rs7013366	chr8	50675283	0.401515	0.211	0.1	0.190515	0.00778898	SNTG1	intron_variant,NMD_transcript_variant	#N/A		rs72682909	chr1	48873622	0.289474	0.071	0.116667	0.218474	0.00655343	AGBL4	regulatory_region_variant	#N/A		rs148655115	chr4	97741071	0.361111	0.132	0.029166	0.229111	0.00808793	STPG2	intron_variant	#N/A
rs383207	chr6	159268101	0.418367	0.169	0.250719	0.249367	0.00710295	FNDC1		#N/A		rs73025706	chr2	167176251	0.161765	0.034	0.0291667	0.127765	0.00777649	XIRP2	intron_variant	#N/A		rs1399687	chr2	179643435	0.388889	0.126	0.104167	0.262889	0.00655022	ZNF385B		#N/A		rs62318504	chr4	98014407	0.5	0.226	0.220833	0.274	0.00808741	STPG2	intron_variant	#N/A
rs10503775	chr8	25846300	0.4	0.187	0.004167	0.213	0.00708327	EBF2	intron_variant	Inguinal hernia		rs10153910	chr2	213876591	0.210938	0.454	0.010057	0.243062	0.00777202	SPAG16		#N/A		rs6662491	chr1	48848181	0.289474	0.071	0.116667	0.218474	0.00652933	AGBL4		#N/A		rs75403020	chr9	28463320	0.194444	0.048	0.05	0.146444	0.00808296	LINGO2	intron_variant	#N/A
rs2060119	chr18	52892073	0.176471	0.422	0.170833	0.245529	0.00708186	DCC	intron_variant,NMD_transcript_variant	#N/A		rs7814719	chr8	25870658	0.343284	0.159	0.016667	0.184284	0.00776836	EBF2	intron_variant	Inguinal hernia		rs7396444	chr11	43777576	0.0357143	0.331	0.133333	0.295286	0.00651381	HSD17B12		#N/A		rs12957609	chr18	52695133	0.111111	0.406	0.141667	0.294889	0.00807496	DCC	regulatory_region_variant	#N/A
rs577601	chr6	165529624	0.307692	0.135	0.108333	0.172692	0.00707914	PDE10A		#N/A		rs16853163	chr2	167182525	0.161765	0.034	0.0291667	0.127765	0.0077364	XIRP2	intron_variant	#N/A		rs10832155	chr11	14014687	0.535714	0.229	0.033333	0.306714	0.00650469	SPON1	intron_variant,non_coding_transcript_variant	#N/A		rs2054570	chr15	100099413	0.236842	0.04	0.154167	0.196842	0.00807382	ADAMTS17	intron_variant	#N/A
rs576853	chr6	165529675	0.307692	0.135	0.108333	0.172692	0.0070667	PDE10A		#N/A		rs4233993	chr2	213769245	0.359375	0.176	0.166667	0.183375	0.00773579	SPAG16	intron_variant,NMD_transcript_variant	#N/A		rs6756679	chr2	179644479	0.388889	0.126	0.104167	0.262889	0.00648405	ZNF385B	intron_variant,non_coding_transcript_variant	#N/A		rs35413709	chr4	91184230	0.475	0.206	0.133333	0.269	0.00805619	CCSER1		#N/A
rs111944408	chr7	79027511	0.117021	0	0	0.117021	0.0070344	MAGI2	intron_variant	#N/A		rs7424311	chr2	213909282	0.227273	0.459	0.045834	0.231727	0.00772993	SPAG16		#N/A		rs72791592	chr10	66504780	0.1875	0.041	0.104167	0.1465	0.00647837	CTNNA3	intron_variant	#N/A		rs62318503	chr4	98014328	0.5	0.226	0.220833	0.274	0.00804852	STPG2	intron_variant	#N/A
rs11895273	chr2	50236121	0.194444	0.028	0.0791667	0.166444	0.00703428	NRXN1	intron_variant	#N/A		rs10812964	chr9	29106868	0.515873	0.313	0.1875	0.202873	0.00772884	LINGO2	intergenic_variant	#N/A		rs6946678	chr7	3363142	0.578947	0.282	0.0875	0.296947	0.00647249	SDK1	intron_variant	#N/A		rs16883708	chr8	112475221	0.605263	0.352	0.025	0.253263	0.00804455	CSMD3	upstream_gene_variant	#N/A
rs17079817	chr18	68873333	0.428571	0.199	0.129167	0.229571	0.00702921	CCDC102B	intron_variant	#N/A		rs7561839	chr2	167161575	0.161765	0.034	0.0291667	0.127765	0.00771636	XIRP2	intron_variant	#N/A		rs9477101	chr6	16383438	0.266667	0.083	0.170833	0.183667	0.00646147	ATXN1	intron_variant	#N/A		rs1577672	chr10	98797081	0.289474	0.112	0.116667	0.177474	0.00804126	HPSE2	intron_variant	#N/A
rs11686497	chr2	50261090	0.204082	0.03	0.0958337	0.174082	0.00702138	NRXN1	intron_variant	#N/A		rs12476854	chr2	167090544	0.323529	0.146	0.1875	0.177529	0.00771099	XIRP2		#N/A		rs16903666	chr5	37557648	0.176471	0.466	0.300724	0.289529	0.00642965	WDR70		#N/A		rs12929388	chr16	7437531	0.361111	0.098	0.333334	0.263111	0.00801548	RBFOX1	intron_variant,non_coding_transcript_variant	#N/A
rs662976	chr6	165526876	0.307692	0.135	0.108333	0.172692	0.00700449	PDE10A		#N/A		rs74271054	chr2	167177570	0.164062	0.035	0.0308908	0.129062	0.00769231	XIRP2	intron_variant	#N/A		rs7928134	chr11	43764763	0.0357143	0.331	0.133333	0.295286	0.00642696	HSD17B12		X-17357 levels		rs6477352	chr9	8753487	0.138889	0	0	0.138889	0.00801006	PTPRD	intron_variant	#N/A
rs1953126	chr9	120878222	0.169811	0.419	0.204167	0.249189	0.00700237	PHF19		Celiac disease or Rheumatoid arthritis		rs4595659	chr13	110694713	0.492063	0.292	0.094828	0.200063	0.00766871	CARS2	intron_variant,non_coding_transcript_variant	#N/A		rs72791600	chr10	66505560	0.1875	0.041	0.104167	0.1465	0.00641237	CTNNA3	regulatory_region_variant	#N/A		rs60391193	chr4	98012761	0.5	0.226	0.220833	0.274	0.00800964	STPG2	intron_variant	#N/A
rs4891708	chr18	68871385	0.43	0.199	0.129167	0.231	0.00699493	CCDC102B	intron_variant	#N/A		rs2765343	chr13	110659993	0.375	0.191	0.195833	0.184	0.00764081	CARS2	intron_variant,non_coding_transcript_variant	#N/A		rs138444661	chr3	175659214	0.166667	0	0	0.166667	0.00641049	NAALADL2	downstream_gene_variant	#N/A		rs58297911	chr18	52692683	0.111111	0.406	0.141667	0.294889	0.00799878	DCC	intron_variant	#N/A
rs10445527	chr18	68939115	0.44898	0.221	0.141667	0.22798	0.0069944	CCDC102B		#N/A		rs16853181	chr2	167188069	0.161765	0.034	0.0291667	0.127765	0.00763619	XIRP2	intron_variant	#N/A		rs9664633	chr10	66622774	0.527778	0.234	0.041667	0.293778	0.00640496	CTNNA3	intron_variant	#N/A		rs10844168	chr12	32285898	0.075	0.34	0.225	0.265	0.00799821	BICD1	intron_variant	#N/A
rs16853075	chr2	167151766	0.163462	0.022	0.0125	0.141462	0.00699245	XIRP2	intron_variant	#N/A		rs4345644	chr9	29100897	0.514925	0.311	0.184626	0.203925	0.00763572	LINGO2	intergenic_variant	#N/A		rs77786401	chr6	75377793	0.2	0.02	0.0333333	0.18	0.00638553	FILIP1	regulatory_region_variant	#N/A		rs7201392	chr16	6908094	0.472222	0.202	0.03913	0.270222	0.00797872	RBFOX1	intron_variant	#N/A
rs8095926	chr18	52910513	0.176471	0.422	0.170833	0.245529	0.00697771	DCC	downstream_gene_variant	#N/A		rs2076719	chr3	124588895	0.205882	0.394	0.288406	0.188118	0.00762361	KALRN	intron_variant,non_coding_transcript_variant	#N/A		rs72791601	chr10	66505568	0.1875	0.041	0.104167	0.1465	0.00637937	CTNNA3	regulatory_region_variant	#N/A		rs9992639	chr4	98019249	0.5	0.226	0.220833	0.274	0.00797076	STPG2	intron_variant	#N/A
rs2226773	chr18	52935062	0.175926	0.403	0.15	0.227074	0.0069358	DCC	downstream_gene_variant	#N/A		rs612212	chr1	245040758	0.115385	0.321	0.308333	0.205615	0.00762147	EFCAB2	intron_variant	#N/A		rs78041496	chr19	29404705	0.291667	0.071	0.116667	0.220667	0.00636068	LOC284395	regulatory_region_variant	#N/A		rs4755747	chr11	43802413	0.105263	0.377	0.133333	0.271737	0.00796928	HSD17B12		#N/A
rs7824277	chr8	25872537	0.403846	0.166	0.016667	0.237846	0.00693398	EBF2	intron_variant	Inguinal hernia		rs10958060	chr8	50722749	0.333333	0.157	0.026581	0.176333	0.0076193	SNTG1	intron_variant	#N/A		rs1878850	chr11	43798926	0.0357143	0.331	0.133333	0.295286	0.00634011	HSD17B12		#N/A		rs113708362	chr9	8754027	0.138889	0	0	0.138889	0.00796593	PTPRD	intron_variant	#N/A
rs62443790	chr6	165516433	0.192308	0.041	0.0083334	0.151308	0.00691208	PDE10A	regulatory_region_variant	#N/A		rs16853164	chr2	167182535	0.161765	0.034	0.0291667	0.127765	0.00761615	XIRP2	intron_variant	#N/A		rs12074383	chr1	48943162	0.289474	0.069	0.0791667	0.220474	0.00633096	AGBL4	intron_variant	#N/A		rs1331897	chr9	28486209	0.555556	0.299	0.029167	0.256556	0.0079588	LINGO2		#N/A
rs9459390	chr6	165369882	0.471154	0.228	0.005029	0.243154	0.00690955	PDE10A	intron_variant	#N/A		rs76903687	chr6	75396844	0.115385	0.015	0.0333333	0.100385	0.00761276	FILIP1	downstream_gene_variant	#N/A		rs6480200	chr10	66686797	0.657895	0.348	0.035982	0.309895	0.00632911	CTNNA3	intron_variant	#N/A		rs16883401	chr8	112315018	0.611111	0.34	0.115661	0.271111	0.00795667	CSMD3	intron_variant,non_coding_transcript_variant	#N/A
rs952835	chr18	52905532	0.176471	0.422	0.170833	0.245529	0.00687357	DCC	intron_variant,NMD_transcript_variant	#N/A		rs55733637	chr2	167173039	0.323077	0.147	0.095833	0.176077	0.00760877	XIRP2	intron_variant	#N/A		rs6485451	chr11	43721752	0.09375	0.378	0.029166	0.28425	0.00631955	HSD17B12	intron_variant,non_coding_transcript_variant	#N/A		rs11932724	chr4	91147335	0.475	0.206	0.133333	0.269	0.0079529	CCSER1		#N/A
rs7839950	chr8	25872546	0.403846	0.166	0.016667	0.237846	0.00685861	EBF2	intron_variant	Inguinal hernia		rs6740526	chr2	167149639	0.322581	0.127	0.051005	0.195581	0.00760456	XIRP2	intron_variant	#N/A		rs117474797	chr11	14070800	0.166667	0	0	0.166667	0.00628408	SPON1	intron_variant,non_coding_transcript_variant	#N/A		rs12294768	chr11	43710913	0.0882353	0.368	0.029166	0.279765	0.00795229	HSD17B12	intron_variant,non_coding_transcript_variant	#N/A
rs73027843	chr2	167192999	0.193878	0.027	0.0625	0.166878	0.00685078	XIRP2	regulatory_region_variant	#N/A		rs11136644	chr8	3615733	0.277778	0.468	0.2125	0.190222	0.00759047	CSMD1	intron_variant	#N/A		rs11555762	chr11	43855148	0.0294118	0.321	0.116667	0.291588	0.00626538	HSD17B12	downstream_gene_variant	Body mass index		rs6816299	chr4	91194190	0.075	0.34	0.245833	0.265	0.00794228	CCSER1	intron_variant	#N/A
rs8097919	chr18	52922640	0.175926	0.403	0.15	0.227074	0.00684688	DCC	upstream_gene_variant	#N/A		rs10835239	chr11	3886149	0.453846	0.263	0.216666	0.190846	0.00757935	STIM1	intron_variant	#N/A		rs1522996	chr3	174867388	0.5	0.193	0.025	0.307	0.00626087	NAALADL2	intron_variant,non_coding_transcript_variant	#N/A		rs374942392	chr4	98022116	0.5	0.226	0.220833	0.274	0.00793188	STPG2	upstream_gene_variant	#N/A
rs12968712	chr18	52913697	0.634615	0.407	0.120834	0.227615	0.00684602	DCC		#N/A		rs10176858	chr2	213923896	0.227273	0.459	0.045834	0.231727	0.00757217	SPAG16		#N/A		rs116727442	chr1	48944262	0.289474	0.069	0.0791667	0.220474	0.00625149	AGBL4		#N/A		rs7686744	chr4	90928008	0.578947	0.322	0.120833	0.256947	0.00793053	CCSER1	intron_variant,non_coding_transcript_variant	#N/A
rs73017938	chr2	167147650	0.166667	0.022	0.0125	0.144667	0.00683443	XIRP2	intron_variant	#N/A		rs10245333	chr7	38906609	0.111111	0.316	0.416667	0.204889	0.00757062	VPS41	intron_variant	#N/A		rs12267694	chr10	66686346	0.25	0.057	0.025	0.193	0.00625041	CTNNA3	intron_variant	#N/A		rs8087576	chr18	52690203	0.111111	0.406	0.141667	0.294889	0.0079226	DCC	intron_variant	#N/A
rs487489	chr6	165352376	0.470588	0.231	0.020833	0.239588	0.00681981	PDE10A	intron_variant	#N/A		rs12275981	chr11	3869061	0.545455	0.33	0.087643	0.215455	0.00755927	STIM1		#N/A		rs61224100	chr10	66511746	0.1875	0.041	0.104167	0.1465	0.00621439	CTNNA3	intron_variant	#N/A		rs10516880	chr4	90903669	0.352941	0.144	0.129167	0.208941	0.00792203	CCSER1	intron_variant,non_coding_transcript_variant	#N/A
rs896683	chr2	50118821	0.198113	0.411	0.066667	0.212887	0.00681078	NRXN1	regulatory_region_variant	#N/A		rs1361706	chr9	29085542	0.491071	0.293	0.191667	0.198071	0.00755504	LINGO2	intergenic_variant	#N/A		rs4745903	chr10	66631415	0.527778	0.234	0.041667	0.293778	0.00619835	CTNNA3	intron_variant	#N/A		rs112867443	chr15	100098669	0.236842	0.04	0.154167	0.196842	0.00790081	ADAMTS17	intron_variant	#N/A
rs1363045	chr2	50057183	0.48	0.234	0.054166	0.246	0.00680272	NRXN1		#N/A		rs11777427	chr8	50783424	0.432203	0.228	0.05	0.204203	0.00755317	SNTG1	intron_variant	#N/A		rs4894115	chr2	179620200	0.684211	0.388	0.183333	0.296211	0.00619469	ZNF385B		#N/A		rs10742688	chr11	43746704	0.105263	0.377	0.133333	0.271737	0.00789683	HSD17B12		#N/A
rs7237293	chr18	52904303	0.175926	0.422	0.170833	0.246074	0.00676942	DCC	regulatory_region_variant	#N/A		rs1559928	chr2	213874610	0.201613	0.447	0.025	0.245387	0.00754279	SPAG16		#N/A		rs2153326	chr1	48859618	0.294118	0.071	0.116667	0.223118	0.00619203	AGBL4		#N/A		rs59751489	chr4	98012651	0.5	0.226	0.220833	0.274	0.007893	STPG2	intron_variant	#N/A
rs1038606	chr8	18657362	0.480769	0.25	0.122939	0.230769	0.00673773	PSD3	intron_variant	#N/A		rs4672693	chr2	213912092	0.222222	0.433	0.001515	0.210778	0.00753498	SPAG16		#N/A		rs34018067	chr10	66687880	0.40625	0.148	0.166667	0.25825	0.00617454	CTNNA3	intron_variant	#N/A		rs11229518	chr11	58541363	0.611111	0.287	0.070834	0.324111	0.00788379	LPXN		#N/A
rs10250886	chr7	79033192	0.117647	0	0	0.117647	0.00669615	MAGI2	intron_variant	#N/A		rs13301789	chr9	29072330	0.237288	0.083	0	0.154288	0.00752968	LINGO2	intergenic_variant	#N/A		rs9813758	chr3	174871720	0.472222	0.185	0.004167	0.287222	0.00617377	NAALADL2	intron_variant,non_coding_transcript_variant	#N/A		rs2728705	chr12	32289543	0.529412	0.236	0.058334	0.293412	0.00788072	BICD1		#N/A
rs10225940	chr7	79033670	0.117647	0	0	0.117647	0.00667736	MAGI2	intron_variant	#N/A		rs632676	chr1	245031762	0.115385	0.321	0.308333	0.205615	0.00751561	EFCAB2	intron_variant	#N/A		rs34390003	chr11	43696893	0.0454545	0.329	0.095834	0.283546	0.00617055	HSD17B12	intron_variant,non_coding_transcript_variant	Medication use for hypertension (number of purchases)		rs34916200	chr4	97930442	0.552632	0.274	0.170833	0.278632	0.0078704	STPG2	intron_variant	#N/A
rs10244720	chr7	79034046	0.117647	0	0	0.117647	0.00667109	MAGI2	intron_variant	#N/A		rs2469350	chr8	3601676	0.283582	0.508	0.3125	0.224418	0.00746405	CSMD1	intron_variant	#N/A		rs1115118	chr3	175150327	0.527778	0.232	0.166666	0.295778	0.00616944	NAALADL2	intron_variant,non_coding_transcript_variant	#N/A		rs7231748	chr18	55441804	0.657895	0.392	0.170833	0.265895	0.00787	TCF4	regulatory_region_variant	Irritable mood
rs12613363	chr2	50079239	0.186275	0.412	0.05	0.225725	0.00666844	NRXN1	intron_variant	#N/A		rs200315023	chr9	29081868	0.237705	0.083	0	0.154705	0.00745728	LINGO2	intergenic_variant	#N/A		rs11205562	chr1	48866058	0.294118	0.071	0.116667	0.223118	0.00616793	AGBL4		#N/A		rs6477344	chr9	8747200	0.138889	0	0	0.138889	0.00786663	PTPRD	intron_variant	#N/A
rs73019985	chr2	167163581	0.18	0.024	0.0291667	0.156	0.00666753	XIRP2	intron_variant	#N/A		rs2152913	chr1	245079066	0.253846	0.475	0.195833	0.221154	0.00744854	EFCAB2		#N/A		rs68135341	chr7	3355401	0.555556	0.28	0.05	0.275556	0.00615581	SDK1	regulatory_region_variant	#N/A		rs10092138	chr8	112414434	0.6	0.33	0.083333	0.27	0.00786468	CSMD3	intron_variant	#N/A
rs4442912	chr18	52897504	0.175926	0.422	0.170833	0.246074	0.00666528	DCC	intron_variant,NMD_transcript_variant	#N/A		rs10209608	chr2	213872242	0.205882	0.438	0.04454	0.232118	0.00743494	SPAG16		#N/A		rs58011887	chr2	179689421	0.394737	0.128	0.141666	0.266737	0.00615324	ZNF385B	intron_variant,non_coding_transcript_variant	#N/A		rs4876282	chr8	112367566	0.625	0.333	0.130747	0.292	0.00786457	CSMD3		#N/A
rs10469915	chr2	50074959	0.460784	0.216	0.091667	0.244784	0.00664578	NRXN1		#N/A		rs10812941	chr9	29069902	0.516393	0.32	0.204166	0.196393	0.00743494	LINGO2	intergenic_variant	#N/A		rs1934390	chr1	48862337	0.294118	0.071	0.116667	0.223118	0.00614384	AGBL4		#N/A		rs555829339	chr4	98022143	0.5	0.226	0.220833	0.274	0.00785412	STPG2	upstream_gene_variant	#N/A
rs512584	chr6	165355157	0.471698	0.231	0.020833	0.240698	0.00664034	PDE10A	intron_variant	#N/A		rs3772781	chr3	124668592	0.0923077	0.291	0.045834	0.198692	0.00741973	KALRN	intron_variant	#N/A		rs10766132	chr11	14036393	0.538462	0.229	0.033333	0.309462	0.00612206	SPON1	intron_variant,non_coding_transcript_variant	#N/A		rs11229519	chr11	58543114	0.352941	0.121	0.091666	0.231941	0.00785284	LPXN	intron_variant,NMD_transcript_variant	#N/A
rs16853163	chr2	167182525	0.18	0.024	0.0291667	0.156	0.00662424	XIRP2	intron_variant	#N/A		rs12670221	chr7	38849199	0.398438	0.212	0.3375	0.186438	0.00741685	VPS41	intron_variant	#N/A		rs79421971	chr6	75429699	0.235294	0.031	0.05	0.204294	0.0061173	FILIP1	regulatory_region_variant	#N/A		rs13116662	chr4	91187375	0.475	0.206	0.133333	0.269	0.00784962	CCSER1		#N/A
rs74411957	chr6	159230749	0.160377	0.038	0.0416667	0.122377	0.006578	FNDC1	downstream_gene_variant	#N/A		rs10812948	chr9	29088901	0.516667	0.32	0.204166	0.196667	0.00737946	LINGO2	intergenic_variant	#N/A		rs7118659	chr11	43795575	0.0666667	0.352	0.166667	0.285333	0.00609882	HSD17B12		#N/A		rs13414938	chr2	228126687	0.236842	0.543	0.175	0.306158	0.00784929	SPHKAP	intron_variant	#N/A
rs294895	chr6	159252927	0.411765	0.149	0.258333	0.262765	0.00657392	FNDC1		#N/A		rs13092930	chr3	124588704	0.186567	0.382	0.266667	0.195433	0.00737452	KALRN	intron_variant,non_coding_transcript_variant	#N/A		rs12088007	chr1	48894033	0.294118	0.071	0.116667	0.223118	0.00609565	AGBL4	intron_variant	#N/A		rs8090718	chr18	52684264	0.111111	0.406	0.141667	0.294889	0.00784642	DCC	intron_variant	#N/A
rs1943111	chr18	52896415	0.175926	0.422	0.170833	0.246074	0.00656113	DCC	intron_variant,NMD_transcript_variant	#N/A		rs72775450	chr1	245045843	0.1	0.012	0.0208333	0.088	0.00737147	EFCAB2	TF_binding_site_variant	#N/A		rs954891	chr3	174868671	0.5	0.193	0.025	0.307	0.00608696	NAALADL2	intron_variant,non_coding_transcript_variant	#N/A		rs1944055	chr11	58575156	0.176471	0.018	0.025	0.158471	0.00783218	LPXN	regulatory_region_variant	#N/A
rs1004768	chr2	167141451	0.166667	0.022	0.0125	0.144667	0.0065579	XIRP2	regulatory_region_variant	#N/A		rs10087781	chr8	50759219	0.491803	0.257	0.016667	0.234803	0.00736936	SNTG1	intron_variant	#N/A		rs2883744	chr1	48931770	0.315789	0.071	0.0826147	0.244789	0.00608128	AGBL4	TF_binding_site_variant	#N/A		rs79421971	chr6	75429699	0.2	0.048	0.05	0.152	0.00782222	FILIP1	regulatory_region_variant	#N/A
rs1706135	chr6	165528037	0.311321	0.135	0.108333	0.176321	0.00653172	PDE10A		#N/A		rs4375010	chr8	50783678	0.429688	0.234	0.06087	0.195688	0.00734948	SNTG1	intron_variant	#N/A		rs7772172	chr6	16662697	0.444444	0.211	0.370833	0.233444	0.00608026	ATXN1		Educational attainment (years of education)		rs567948210	chr4	98022144	0.5	0.226	0.220833	0.274	0.00781523	STPG2	upstream_gene_variant	#N/A
rs7864650	chr9	17313680	0.326923	0.658	0.320833	0.331077	0.00652819	CNTLN	intron_variant	#N/A		rs3801119	chr7	38874231	0.110294	0.316	0.416667	0.205706	0.00734463	VPS41	intron_variant	#N/A		rs1911349	chr10	66506666	0.1875	0.041	0.104167	0.1465	0.00607141	CTNNA3	intron_variant	#N/A		rs17027090	chr4	97976772	0.552632	0.274	0.170833	0.278632	0.00781295	STPG2	upstream_gene_variant	#N/A
rs16853024	chr2	167141932	0.166667	0.022	0.0125	0.144667	0.00651839	XIRP2	upstream_gene_variant	#N/A		rs16853124	chr2	167180072	0.163793	0.034	0.0291667	0.129793	0.00731551	XIRP2	intron_variant	#N/A		rs1911350	chr10	66507085	0.1875	0.041	0.104167	0.1465	0.00606041	CTNNA3	intron_variant	#N/A		rs11872725	chr18	53352020	0.35	0.117	0.0125	0.233	0.00779299	DCC	intron_variant	#N/A
rs593614	chr9	17282683	0.298077	0.66	0.304167	0.361923	0.00651659	CNTLN		#N/A		rs62552052	chr9	29069036	0.238806	0.084	0.0028736	0.154806	0.00731248	LINGO2	intergenic_variant	#N/A		rs2139154	chr11	43837132	0.0294118	0.321	0.116667	0.291588	0.00604162	HSD17B12		#N/A		rs2054569	chr15	100099412	0.236842	0.04	0.154167	0.196842	0.00778547	ADAMTS17	intron_variant	#N/A
rs1452781	chr2	50094217	0.198113	0.411	0.066667	0.212887	0.00651466	NRXN1	intron_variant	#N/A		rs10958026	chr8	50672830	0.402985	0.211	0.1	0.191985	0.00731113	SNTG1	intron_variant,NMD_transcript_variant	#N/A		rs77549321	chr6	75420637	0.235294	0.031	0.05	0.204294	0.00602821	FILIP1	intron_variant	#N/A		rs11944107	chr4	98010487	0.5	0.226	0.220833	0.274	0.00777635	STPG2	intron_variant	#N/A
rs677382	chr6	165527810	0.311321	0.135	0.108333	0.176321	0.00650684	PDE10A		#N/A		rs3755682	chr3	124637815	0.234375	0.43	0.216667	0.195625	0.00730843	KALRN	regulatory_region_variant	#N/A		rs2973053	chr5	37745946	0.71875	0.388	0.0125	0.33075	0.00601719	WDR70	intron_variant,non_coding_transcript_variant	#N/A		rs1813251	chr4	98000019	0.552632	0.274	0.170833	0.278632	0.0077555	STPG2	intron_variant	#N/A
rs1774662	chr10	54422679	0.283019	0.097	0.0875003	0.186019	0.00649786	PCDH15	intron_variant,non_coding_transcript_variant	#N/A		rs73019953	chr2	167158765	0.163934	0.034	0.0291667	0.129934	0.00729547	XIRP2	intron_variant	#N/A		rs10749681	chr1	48857003	0.294118	0.071	0.116667	0.223118	0.00599928	AGBL4		#N/A		rs12499313	chr4	90915405	0.475	0.206	0.147826	0.269	0.00774633	CCSER1	intron_variant,non_coding_transcript_variant	#N/A
rs73019965	chr2	167160699	0.18	0.024	0.0291667	0.156	0.00649435	XIRP2	intron_variant	#N/A		rs13069961	chr3	124639868	0.0923077	0.291	0.045834	0.198692	0.0072918	KALRN	regulatory_region_variant	#N/A		rs4746607	chr10	66631471	0.527778	0.234	0.041667	0.293778	0.00599174	CTNNA3	intron_variant	#N/A		rs73419260	chr9	8751766	0.138889	0	0	0.138889	0.00774527	PTPRD	regulatory_region_variant	#N/A
rs1943122	chr18	52919702	0.173469	0.403	0.15	0.229531	0.0064912	DCC	upstream_gene_variant	#N/A		rs60483034	chr2	167098007	0.325397	0.146	0.1875	0.179397	0.00728597	XIRP2	intron_variant	#N/A		rs4926768	chr1	48857312	0.294118	0.071	0.116667	0.223118	0.00597518	AGBL4		#N/A		rs4699580	chr4	98009522	0.5	0.226	0.220833	0.274	0.00773747	STPG2	intron_variant	#N/A
rs1758831	chr10	54420843	0.283019	0.097	0.0875003	0.186019	0.00648021	PCDH15	intron_variant,non_coding_transcript_variant	#N/A		rs13278880	chr8	3581005	0.280303	0.485	0.314655	0.204697	0.00728259	CSMD1	intron_variant	#N/A		rs7118906	chr11	43795770	0.0666667	0.362	0.183333	0.295333	0.00597177	HSD17B12		#N/A		rs4563913	chr8	112370564	0.625	0.333	0.130747	0.292	0.00773127	CSMD3		#N/A
rs75178620	chr2	167177859	0.18	0.024	0.0291667	0.156	0.00645105	XIRP2	intron_variant	#N/A		rs11889040	chr2	213920564	0.25	0.45	0.065374	0.2	0.00727874	SPAG16		#N/A		rs9341516	chr6	75367561	0.647059	0.347	0.091666	0.300059	0.00595977	FILIP1	downstream_gene_variant	#N/A		rs947542	chr10	98902081	0.411765	0.178	0.120833	0.233765	0.00772593	HPSE2	intron_variant	#N/A
rs62443797	chr6	165516435	0.196078	0.041	0.0083334	0.155078	0.0064408	PDE10A	regulatory_region_variant	#N/A		rs2392705	chr8	50651487	0.55	0.352	0.004167	0.198	0.00727364	SNTG1		#N/A		rs7128399	chr11	14029655	0.55	0.229	0.033333	0.321	0.00593074	SPON1	regulatory_region_variant	#N/A		rs6436753	chr2	228130298	0.382353	0.168	0.041666	0.214353	0.00772526	SPHKAP	intron_variant	#N/A
rs10099594	chr8	18649964	0.443396	0.217	0.129167	0.226396	0.00643584	PSD3	intron_variant	#N/A		rs938682	chr15	78604205	0.492188	0.295	0.3375	0.197188	0.0072686	CHRNA3		Post bronchodilator FEV1		rs13190267	chr5	147257907	0.375	0.118	0.045833	0.257	0.00590214	STK32A	intron_variant	#N/A		rs7129029	chr11	43720927	0.0882353	0.368	0.029166	0.279765	0.00770378	HSD17B12	intron_variant,non_coding_transcript_variant	#N/A
rs11681950	chr2	50230870	0.196078	0.028	0.0791667	0.168078	0.00642261	NRXN1	intron_variant	#N/A		rs12616176	chr2	213906433	0.224138	0.436	0.004167	0.211862	0.00726588	SPAG16	intron_variant,NMD_transcript_variant	#N/A		rs7909067	chr10	66674683	0.653846	0.356	0.070833	0.297846	0.00589013	CTNNA3	intron_variant	#N/A		rs7871611	chr9	8761062	0.138889	0	0	0.138889	0.00770113	PTPRD	intron_variant	#N/A
rs13257257	chr8	25843111	0.421569	0.184	0.0375	0.237569	0.00641975	EBF2	downstream_gene_variant	Inguinal hernia		rs534074	chr13	101315720	0.217742	0.42	0.275	0.202258	0.00725583	NALCN	intron_variant,non_coding_transcript_variant	#N/A		rs79676354	chr19	29408257	0.294118	0.071	0.116667	0.223118	0.00587881	LOC284395	intron_variant,non_coding_transcript_variant	#N/A		rs7659724	chr4	98022912	0.5	0.226	0.220833	0.274	0.00769859	STPG2	upstream_gene_variant	#N/A
rs199677915	chr2	167172190	0.18	0.024	0.0291667	0.156	0.00640776	XIRP2	intron_variant	#N/A		rs4673772	chr2	213886861	0.201613	0.447	0.025	0.245387	0.00725268	SPAG16		#N/A		rs16866871	chr2	179628631	0.5	0.2	0.0875	0.3	0.00587443	ZNF385B	intron_variant,non_coding_transcript_variant	#N/A		rs979946	chr4	98000084	0.552632	0.274	0.170833	0.278632	0.00769805	STPG2	intron_variant	#N/A
rs10124487	chr9	17350845	0.285714	0.639	0.304598	0.353286	0.00639967	CNTLN	intron_variant	#N/A		rs34495957	chr9	29027711	0.291667	0.122	0.008333	0.169667	0.00723932	LINGO2	intergenic_variant	#N/A		rs12987486	chr2	179614001	0.472222	0.194	0.145833	0.278222	0.00586386	ZNF385B	regulatory_region_variant	#N/A		rs7242625	chr18	52673215	0.111111	0.406	0.141667	0.294889	0.00769407	DCC	intron_variant	#N/A
rs4292694	chr8	25873474	0.603774	0.389	0.079166	0.214774	0.00639045	EBF2	intron_variant	Inguinal hernia		rs73025727	chr2	167178170	0.163934	0.034	0.0291667	0.129934	0.00723534	XIRP2	intron_variant	#N/A		rs529899941	chr5	37696675	0.588235	0.262	0.054166	0.326235	0.00585556	WDR70		#N/A		rs11873644	chr18	53336957	0.35	0.117	0.0125	0.233	0.00769308	DCC	intron_variant	#N/A
rs62561379	chr9	17327809	0.470588	0.239	0.116667	0.231588	0.00638877	CNTLN	intron_variant	#N/A		rs6744515	chr2	167171582	0.163934	0.034	0.0291667	0.129934	0.0072153	XIRP2	intron_variant	#N/A		rs12540385	chr7	3330651	0.583333	0.282	0.0875	0.301333	0.00584612	SDK1	intron_variant	#N/A		rs12344739	chr9	8756782	0.138889	0	0	0.138889	0.0076901	PTPRD		#N/A
rs9679140	chr2	49968426	0.548077	0.325	0.135776	0.223077	0.00638769	NRXN1	intron_variant,non_coding_transcript_variant	#N/A		rs10835248	chr11	3889098	0.530303	0.327	0.100724	0.203303	0.00721471	STIM1		#N/A		rs12187544	chr5	147264268	0.375	0.118	0.045833	0.257	0.00584312	STK32A	intron_variant	#N/A		rs11097586	chr4	97897155	0.366667	0.132	0.029166	0.234667	0.00767316	STPG2	intron_variant	#N/A
rs9347296	chr6	159263686	0.42	0.168	0.2375	0.252	0.00638468	FNDC1		#N/A		rs2786688	chr1	245034355	0.184615	0.388	0.158333	0.203385	0.00720449	EFCAB2	intron_variant	#N/A		rs2139153	chr11	43837004	0.0294118	0.321	0.116667	0.291588	0.00581786	HSD17B12		#N/A		rs34790496	chr4	98009365	0.5	0.226	0.220833	0.274	0.00765971	STPG2	intron_variant	#N/A
rs6708181	chr2	50056750	0.480392	0.234	0.054166	0.246392	0.00636384	NRXN1		#N/A		rs73025729	chr2	167178270	0.163934	0.034	0.0291667	0.129934	0.00719525	XIRP2	intron_variant	#N/A		rs4269831	chr10	66632179	0.527778	0.234	0.041667	0.293778	0.00578512	CTNNA3	intron_variant	#N/A		rs11097273	chr4	90907222	0.475	0.206	0.133333	0.269	0.00764305	CCSER1	intron_variant,non_coding_transcript_variant	#N/A
rs34053365	chr18	52882476	0.173469	0.422	0.170833	0.248531	0.00635284	DCC	intron_variant,NMD_transcript_variant	#N/A		rs73021992	chr2	167169761	0.163934	0.034	0.0291667	0.129934	0.00717521	XIRP2	intron_variant	#N/A		rs1515277	chr2	179638300	0.394737	0.126	0.104167	0.268737	0.00575625	ZNF385B		#N/A		rs1852545	chr4	97946970	0.552632	0.274	0.170833	0.278632	0.0076406	STPG2	intron_variant	#N/A
rs5022262	chr18	68852518	0.676471	0.444	0.158333	0.232471	0.00633312	CCDC102B	regulatory_region_variant	Height		rs2242425	chr3	124679797	0.0923077	0.291	0.045834	0.198692	0.00716387	KALRN	downstream_gene_variant	#N/A		rs16866876	chr2	179641833	0.441176	0.167	0.170833	0.274176	0.00575107	ZNF385B	intron_variant,non_coding_transcript_variant	#N/A		rs4965613	chr15	100261493	0.157895	0.431	0.0375	0.273105	0.00763845	ADAMTS17		#N/A
rs10105453	chr8	18648015	0.444444	0.217	0.129167	0.227444	0.00632798	PSD3	intron_variant	#N/A		rs10958118	chr8	50785473	0.492063	0.257	0.016667	0.235063	0.00714605	SNTG1	intron_variant	#N/A		rs1881520	chr11	14031406	0.55	0.229	0.033333	0.321	0.00573943	SPON1	intron_variant,non_coding_transcript_variant	#N/A		rs2037297	chr11	43825155	0.0833333	0.361	0.149276	0.277667	0.00762943	HSD17B12		#N/A
rs73017969	chr2	167152472	0.18	0.024	0.0291667	0.156	0.00632117	XIRP2	intron_variant	#N/A		rs10102813	chr8	50740859	0.477941	0.246	0.0375	0.231941	0.0071445	SNTG1	intron_variant	#N/A		rs11083951	chr19	29401375	0.352941	0.097	0.0916663	0.255941	0.00573394	LOC284395	intron_variant,non_coding_transcript_variant	#N/A		rs35530090	chr4	98023144	0.5	0.226	0.220833	0.274	0.00762083	STPG2	upstream_gene_variant	#N/A
rs13385402	chr2	50208721	0.205882	0.03	0.0958337	0.175882	0.00631924	NRXN1	intron_variant	#N/A		rs445490	chr13	110653760	0.355072	0.184	0.179166	0.171072	0.00713012	CARS2	intron_variant,non_coding_transcript_variant	#N/A		rs10997272	chr10	66630153	0.444444	0.175	0.020833	0.269444	0.00572224	CTNNA3	regulatory_region_variant	#N/A		rs17749451	chr18	52699628	0.111111	0.406	0.141667	0.294889	0.00761789	DCC	intron_variant	#N/A
rs1843963	chr8	18635727	0.5	0.283	0.091667	0.217	0.00631827	PSD3	intron_variant	#N/A		rs73017988	chr2	167157490	0.163934	0.034	0.0291667	0.129934	0.00711508	XIRP2	intron_variant	#N/A		rs59239617	chr1	48912797	0.294118	0.069	0.0791667	0.225118	0.0057217	AGBL4	intron_variant	#N/A		rs6739688	chr2	228156476	0.352941	0.105	0.108333	0.247941	0.00758438	SPHKAP	intron_variant	#N/A
rs6508177	chr18	52923057	0.173077	0.403	0.15	0.229923	0.00631336	DCC	upstream_gene_variant	#N/A		rs2042784	chr2	213899593	0.226562	0.459	0.045834	0.232438	0.00709891	SPAG16		#N/A		rs9971535	chr11	43840775	0.0294118	0.321	0.116667	0.291588	0.00570597	HSD17B12		#N/A		rs28761309	chr4	97946242	0.552632	0.274	0.170833	0.278632	0.00758316	STPG2	intron_variant	#N/A
rs1487744	chr8	18636393	0.546296	0.301	0.037681	0.245296	0.00630915	PSD3	intron_variant	#N/A		rs17419297	chr9	29077749	0.238095	0.083	0	0.155095	0.00709528	LINGO2	intergenic_variant	#N/A		rs1343433	chr1	48921586	0.294118	0.069	0.0791667	0.225118	0.00569521	AGBL4	intron_variant	#N/A		rs10025469	chr4	98015882	0.5	0.226	0.220833	0.274	0.00758194	STPG2	intron_variant	#N/A
rs4481936	chr10	54409402	0.284314	0.097	0.0875003	0.187314	0.00630363	PCDH15		#N/A		rs515420	chr13	101318865	0.214286	0.42	0.275	0.205714	0.00709278	NALCN	intron_variant,non_coding_transcript_variant	#N/A		rs9814810	chr3	174899920	0.458333	0.197	0.05	0.261333	0.00568942	NAALADL2	intron_variant,non_coding_transcript_variant	#N/A		rs1994795	chr8	112326010	0.588235	0.329	0.104166	0.259235	0.00757609	CSMD3	intron_variant,non_coding_transcript_variant	#N/A
rs9416327	chr10	54417113	0.284314	0.097	0.0875003	0.187314	0.00628598	PCDH15	intron_variant,non_coding_transcript_variant	#N/A		rs77816235	chr2	167195279	0.164062	0.034	0.0291667	0.130062	0.007075	XIRP2	intron_variant	#N/A		rs6868694	chr5	147266278	0.375	0.118	0.045833	0.257	0.00566606	STK32A	intron_variant	#N/A		rs10968567	chr9	28406352	0.527778	0.222	0.508333	0.305778	0.00757576	LINGO2	intron_variant	#N/A
rs7021206	chr9	120921879	0.166667	0.418	0.220833	0.251333	0.00628154	TRAF1		Height		rs73025796	chr2	167179766	0.164062	0.034	0.0291667	0.130062	0.00705496	XIRP2	intron_variant	#N/A		rs4894113	chr2	179616444	0.625	0.3	0.042754	0.325	0.00564972	ZNF385B	intron_variant,non_coding_transcript_variant	#N/A		rs10191681	chr2	228122334	0.236842	0.543	0.175	0.306158	0.00756386	SPHKAP	intron_variant	#N/A
rs522241	chr6	165357466	0.478723	0.231	0.020833	0.247723	0.00628141	PDE10A	intron_variant	#N/A		rs10835246	chr11	3887926	0.455224	0.263	0.216666	0.192224	0.00704642	STIM1	intron_variant	#N/A		rs756939450	chr5	37696678	0.588235	0.262	0.054166	0.326235	0.00563869	WDR70		#N/A		rs73421220	chr9	8755806	0.138889	0	0	0.138889	0.0075577	PTPRD	intron_variant	#N/A
rs16853103	chr2	167157193	0.18	0.024	0.0291667	0.156	0.00627787	XIRP2	intron_variant	#N/A		rs73023917	chr2	167171965	0.164062	0.034	0.0291667	0.130062	0.00703491	XIRP2	intron_variant	#N/A		rs12700827	chr7	3362164	0.583333	0.282	0.0875	0.301333	0.00563733	SDK1	intron_variant	#N/A		rs13111199	chr4	98032554	0.5	0.226	0.220833	0.274	0.00754306	STPG2	intron_variant	#N/A
rs1970673	chr18	68846609	0.305556	0.081	0.204167	0.224556	0.00625753	CCDC102B	intron_variant	#N/A		rs112878080	chr15	78608305	0.221311	0.406	0.161594	0.184689	0.00703261	CHRNA3	intron_variant,NMD_transcript_variant	Diffusing capacity of carbon monoxide		rs117609279	chr19	29419495	0.333333	0.079	0.0958337	0.254333	0.00563631	LOC284395	intron_variant,non_coding_transcript_variant	#N/A		rs4940204	chr18	52677691	0.111111	0.406	0.141667	0.294889	0.00754171	DCC	intron_variant	#N/A
rs10121841	chr9	17384925	0.284314	0.639	0.3	0.354686	0.00619323	CNTLN	intron_variant	#N/A		rs117166830	chr6	75388659	0.116667	0.015	0.0333333	0.101667	0.00702799	FILIP1	downstream_gene_variant	#N/A		rs4358698	chr7	3338984	0.222222	0.559	0.108333	0.336778	0.00562588	SDK1		#N/A		rs12503626	chr4	91155346	0.475	0.206	0.133333	0.269	0.00753976	CCSER1		#N/A
rs73017976	chr2	167152781	0.180851	0.024	0.0291667	0.156851	0.00619128	XIRP2	intron_variant	#N/A		rs9721528	chr9	29082626	0.238095	0.083	0	0.155095	0.00702288	LINGO2	intergenic_variant	#N/A		rs4746604	chr10	66628032	0.5625	0.268	0.004166	0.2945	0.0056205	CTNNA3	regulatory_region_variant	#N/A		rs11778262	chr8	112264592	0.578947	0.307	0.081178	0.271947	0.00753834	CSMD3	intron_variant	#N/A
rs28621420	chr7	79032254	0.119565	0	0	0.119565	0.00618877	MAGI2	intron_variant	#N/A		rs1415867	chr13	101316968	0.214286	0.42	0.275	0.205714	0.00701125	NALCN	intron_variant,non_coding_transcript_variant	#N/A		rs117087381	chr19	29403563	0.294118	0.071	0.116667	0.223118	0.00561378	LOC284395	intron_variant,non_coding_transcript_variant	#N/A		rs16883753	chr8	112489079	0.578947	0.298	0.05	0.280947	0.00752737	CSMD3	intron_variant	#N/A
rs2003119	chr7	78767180	0.316327	0.644	0.252874	0.327673	0.00617284	MAGI2	intron_variant	#N/A		rs1342255	chr9	29090763	0.484127	0.284	0.170977	0.200127	0.00701031	LINGO2	intergenic_variant	#N/A		rs58817325	chr11	43853766	0.0277778	0.308	0.094828	0.280222	0.00560134	HSD17B12	regulatory_region_variant	#N/A		rs7694889	chr4	97934445	0.552632	0.274	0.170833	0.278632	0.00752571	STPG2	intron_variant	#N/A
rs17079820	chr18	68873465	0.438776	0.199	0.129167	0.239776	0.00617199	CCDC102B	intron_variant	#N/A		rs10965153	chr9	21834211	0.265152	0.448	0.2125	0.182848	0.00700185	MTAP	regulatory_region_variant	#N/A		rs9808985	chr3	174919456	0.5	0.21	0.104167	0.29	0.00558256	NAALADL2	intron_variant,non_coding_transcript_variant	#N/A		rs73421222	chr9	8755834	0.138889	0	0	0.138889	0.0075246	PTPRD	intron_variant	#N/A
rs11125287	chr2	50101661	0.278846	0.091	0.0833337	0.187846	0.00616238	NRXN1	intron_variant	#N/A		rs112608820	chr2	167162253	0.164062	0.034	0.0291667	0.130062	0.00699483	XIRP2	intron_variant	#N/A		rs10943241	chr6	75332711	0.638889	0.339	0.1125	0.299889	0.00555845	FILIP1		#N/A		rs10097465	chr8	112498537	0.605263	0.353	0.066667	0.252263	0.00747863	CSMD3	intron_variant	#N/A
rs60062665	chr2	50222953	0.197917	0.028	0.0791667	0.169917	0.00614735	NRXN1	intron_variant	#N/A		rs426702	chr13	110655699	0.378788	0.191	0.195833	0.187788	0.00698588	CARS2	intron_variant,non_coding_transcript_variant	#N/A		rs7111958	chr11	14033680	0.55	0.229	0.033333	0.321	0.00554812	SPON1	intron_variant,non_coding_transcript_variant	#N/A		rs12346124	chr9	8754325	0.138889	0	0	0.138889	0.00746944	PTPRD	intron_variant	#N/A
rs17389854	chr18	52911774	0.173469	0.422	0.170833	0.248531	0.00614455	DCC	intron_variant	#N/A		rs11902653	chr2	167140968	0.310606	0.139	0.079166	0.171606	0.00698319	XIRP2	TF_binding_site_variant	#N/A		rs10742690	chr11	43846102	0.0294118	0.333	0.170833	0.303588	0.00554729	HSD17B12		#N/A		rs13148363	chr4	97926347	0.552632	0.274	0.170833	0.278632	0.00746826	STPG2	intron_variant	#N/A
rs1363044	chr2	50057381	0.480392	0.234	0.054166	0.246392	0.00614439	NRXN1		#N/A		rs78456957	chr2	167169035	0.164062	0.034	0.0291667	0.130062	0.00697479	XIRP2	intron_variant	#N/A		rs2973086	chr5	37751570	0.2	0.555	0.0125	0.355	0.00553506	WDR70	regulatory_region_variant	#N/A		rs10011122	chr4	98060731	0.45	0.207	0.241071	0.243	0.0074676	STPG2	intron_variant	#N/A
rs8098649	chr18	52928444	0.173077	0.403	0.15	0.229923	0.00613551	DCC	intron_variant,non_coding_transcript_variant	#N/A		rs4673773	chr2	213886862	0.201613	0.447	0.025	0.245387	0.00696258	SPAG16		#N/A		rs6485474	chr11	43846493	0.0277778	0.308	0.094828	0.280222	0.00552133	HSD17B12		#N/A		rs16883465	chr8	112368186	0.625	0.333	0.130747	0.292	0.00746468	CSMD3		#N/A
rs12470002	chr2	50088249	0.185185	0.412	0.05	0.226815	0.00613497	NRXN1	intron_variant	#N/A		rs644511	chr3	124622000	0.333333	0.155	0.020834	0.178333	0.00695094	KALRN		#N/A		rs4746606	chr10	66631344	0.526316	0.239	0.050288	0.287316	0.00550148	CTNNA3	intron_variant	#N/A		rs9360910	chr6	75476942	0.138889	0.404	0.270834	0.265111	0.00744402	FILIP1	intron_variant	Height
rs17126921	chr8	18609781	0.362745	0.155	0.133334	0.207745	0.0060986	PSD3	intron_variant	#N/A		rs2042786	chr2	213900158	0.226562	0.459	0.045834	0.232438	0.00694116	SPAG16		#N/A		rs2400288	chr5	147260601	0.411765	0.12	0.042385	0.291765	0.00549451	STK32A	intron_variant	#N/A		rs7683403	chr4	90909314	0.583333	0.323	0.141666	0.260333	0.00744318	CCSER1	intron_variant,non_coding_transcript_variant	#N/A
rs77678535	chr7	79030500	0.12	0	0	0.12	0.00609481	MAGI2	intron_variant	#N/A		rs199677915	chr2	167172190	0.164062	0.034	0.0291667	0.130062	0.0069347	XIRP2	intron_variant	#N/A		rs59743027	chr2	179648431	0.416667	0.146	0.1375	0.270667	0.00544138	ZNF385B	intron_variant,non_coding_transcript_variant	#N/A		rs16920	chr18	52680797	0.352941	0.105	0.108333	0.247941	0.00743269	DCC	intron_variant	#N/A
rs10106032	chr8	18656590	0.55	0.32	0.15	0.23	0.00608717	PSD3	regulatory_region_variant	#N/A		rs509933	chr13	101318205	0.214286	0.42	0.275	0.205714	0.00692972	NALCN	intron_variant,non_coding_transcript_variant	#N/A		rs4451075	chr5	37706551	0.588235	0.262	0.054166	0.326235	0.00542182	WDR70	intron_variant,non_coding_transcript_variant	#N/A		rs6854703	chr4	98056435	0.5	0.226	0.220833	0.274	0.00742642	STPG2	regulatory_region_variant	#N/A
rs77414646	chr2	167150369	0.17	0.022	0.0125	0.148	0.00608383	XIRP2	intron_variant	#N/A		rs6988854	chr8	50747418	0.492188	0.257	0.016667	0.235188	0.00692273	SNTG1	intron_variant	#N/A		rs5008484	chr6	75331356	0.638889	0.347	0.125719	0.291889	0.0054204	FILIP1	intron_variant,non_coding_transcript_variant	#N/A		rs10209576	chr2	228115185	0.236842	0.543	0.175	0.306158	0.00742115	SPHKAP	intron_variant	#N/A
rs2156060	chr18	68869350	0.26	0.069	0.070833	0.191	0.00607605	CCDC102B	intron_variant	#N/A		rs4416827	chr8	25874064	0.38806	0.17	0.0375	0.21806	0.00692042	EBF2	intron_variant	Inguinal hernia		rs10228055	chr7	3375118	0.657895	0.358	0.0625	0.299895	0.0054093	SDK1	intron_variant	#N/A		rs10001479	chr4	97997613	0.552632	0.274	0.170833	0.278632	0.00741081	STPG2	intron_variant	#N/A
rs1008382	chr9	120918977	0.166667	0.418	0.220833	0.251333	0.00607558	TRAF1		#N/A		rs1508622	chr8	50732070	0.491228	0.246	0.0375	0.245228	0.00691404	SNTG1	intron_variant	#N/A		rs10822852	chr10	66616042	0.53125	0.234	0.041667	0.29725	0.0053719	CTNNA3	upstream_gene_variant	#N/A		rs3857216	chr4	98110978	0.444444	0.2	0.247845	0.244444	0.00739439	STPG2	intron_variant	#N/A
rs4625817	chr18	68947237	0.40566	0.164	0.198995	0.24166	0.00604399	CCDC102B	intron_variant	#N/A		rs4677936	chr3	124590647	0.209677	0.401	0.022489	0.191323	0.00689825	KALRN	intron_variant,non_coding_transcript_variant	#N/A		rs1518821	chr11	43850446	0.0277778	0.321	0.116667	0.293222	0.00537033	HSD17B12		#N/A		rs13112037	chr4	98055835	0.5	0.226	0.220833	0.274	0.00738753	STPG2	intron_variant	#N/A
rs9886724	chr9	120902741	0.244444	0.474	0.0625	0.229556	0.00604162	TRAF1		#N/A		rs2786685	chr1	245048628	0.113636	0.321	0.308333	0.207364	0.00688049	EFCAB2	regulatory_region_variant	#N/A		rs75025874	chr6	75393745	0.205882	0.02	0.0333333	0.185882	0.00535603	FILIP1	regulatory_region_variant	#N/A		rs13116475	chr4	98133692	0.473684	0.22	0.075	0.253684	0.00738474	STPG2	intron_variant	#N/A
rs28391855	chr18	52914890	0.173077	0.422	0.170833	0.248923	0.00604041	DCC	intron_variant	#N/A		rs4430163	chr9	29082971	0.238095	0.083	0	0.155095	0.00687808	LINGO2	intergenic_variant	#N/A		rs16826092	chr3	175659225	0.222222	0.028	0.0125	0.194222	0.00535378	NAALADL2	downstream_gene_variant	#N/A		rs58834166	chr8	112369305	0.625	0.366	0.096264	0.259	0.00738447	CSMD3		#N/A
rs294901	chr6	159250675	0.415094	0.149	0.258333	0.266094	0.00603883	FNDC1		#N/A		rs1004769	chr2	167141307	0.193548	0.056	0.0791667	0.137548	0.00687136	XIRP2	regulatory_region_variant	#N/A		rs7935296	chr11	43829924	0.0526316	0.35	0.163793	0.297368	0.00534681	HSD17B12		#N/A		rs6810885	chr4	97877437	0.527778	0.25	0.196121	0.277778	0.00736377	STPG2	intron_variant	#N/A
rs7918858	chr10	54412405	0.285714	0.097	0.0875003	0.188714	0.00603878	PCDH15		#N/A		rs10754849	chr1	245083878	0.290323	0.522	0.279166	0.231677	0.00686324	EFCAB2		#N/A		rs74296345	chr6	75416225	0.205882	0.02	0.0333333	0.185882	0.00532996	FILIP1	intron_variant	#N/A		rs11729753	chr4	97882116	0.552632	0.274	0.170833	0.278632	0.00735336	STPG2	intron_variant	#N/A
rs36057268	chr9	17379342	0.313725	0.663	0.270833	0.349275	0.00603136	CNTLN	intron_variant	#N/A		rs200995327	chr2	167172193	0.164062	0.034	0.0291667	0.130062	0.00685453	XIRP2	intron_variant	#N/A		rs11755219	chr6	16693403	0.578947	0.273	0.1	0.305947	0.00532143	ATXN1	intron_variant,non_coding_transcript_variant	#N/A		rs62321565	chr4	98055420	0.5	0.226	0.220833	0.274	0.00734865	STPG2	intron_variant	#N/A
rs2263521	chr8	18605267	0.314815	0.136	0.1125	0.178815	0.00600918	PSD3		#N/A		rs113467438	chr2	167173939	0.164062	0.034	0.0291667	0.130062	0.00683449	XIRP2	intron_variant	#N/A		rs11952303	chr5	147292598	0.125	0.419	0.0375	0.294	0.00529801	STK32A	intron_variant	#N/A		rs28499282	chr9	8754445	0.138889	0	0	0.138889	0.00733704	PTPRD	intron_variant	#N/A
rs506249	chr6	165526259	0.314815	0.136	0.116379	0.178815	0.00599674	PDE10A		#N/A		rs2289428	chr3	124693677	0.0873016	0.281	0.02227	0.193698	0.0068288	KALRN	downstream_gene_variant	#N/A		rs9443168	chr6	75351100	0.631579	0.331	0.133333	0.300579	0.0052979	FILIP1		#N/A		rs7396444	chr11	43777576	0.1	0.377	0.133333	0.277	0.00731725	HSD17B12		#N/A
rs10237768	chr7	79033430	0.12	0	0	0.12	0.00599459	MAGI2	intron_variant	#N/A		rs80277132	chr13	101314543	0.1875	0.053	0.025	0.1345	0.00681573	NALCN	intron_variant,non_coding_transcript_variant	#N/A		rs57245350	chr5	37566452	0.166667	0.461	0.3125	0.294333	0.00529501	WDR70		#N/A		rs12341036	chr9	8757123	0.138889	0	0	0.138889	0.00731497	PTPRD	intron_variant	#N/A
rs387383	chr6	159266552	0.421569	0.168	0.2375	0.253569	0.00598563	FNDC1		#N/A		rs547506260	chr9	29082577	0.238462	0.083	0	0.155462	0.00680568	LINGO2	intergenic_variant	#N/A		rs79586832	chr13	95440669	0.194444	0.041	0.104167	0.153444	0.00529048	CLDN10	intron_variant	#N/A		rs35160902	chr4	98053539	0.5	0.226	0.220833	0.274	0.00727089	STPG2		#N/A
rs10241786	chr7	79034259	0.12	0	0	0.12	0.00598206	MAGI2	intron_variant	#N/A		rs55670707	chr2	167097803	0.326087	0.146	0.1875	0.180087	0.00680024	XIRP2	intron_variant	#N/A		rs10740255	chr10	66688077	0.65625	0.356	0.070833	0.30025	0.0052891	CTNNA3	intron_variant	#N/A		rs811078	chr12	32246598	0.2	0.485	0.0375	0.285	0.00726832	BICD1	intron_variant	#N/A
rs17126977	chr8	18651034	0.457447	0.228	0.0125	0.229447	0.00596421	PSD3	intron_variant	#N/A		rs664252	chr1	245065734	0.161538	0.36	0.316667	0.198462	0.00678768	EFCAB2	intron_variant	#N/A		rs13074922	chr3	175149656	0.529412	0.232	0.166666	0.297412	0.00528809	NAALADL2	intron_variant,non_coding_transcript_variant	#N/A		rs6477342	chr9	8746976	0.138889	0	0	0.138889	0.00725981	PTPRD	intron_variant	#N/A
rs28607395	chr18	52912768	0.173077	0.422	0.170833	0.248923	0.00593626	DCC	intron_variant	#N/A		rs10181112	chr2	213912881	0.225806	0.459	0.045834	0.233194	0.0067834	SPAG16		#N/A		rs7355934	chr3	174883458	0.5	0.189	0.002155	0.311	0.00527029	NAALADL2	intron_variant,non_coding_transcript_variant	#N/A		rs11635689	chr15	100279829	0.21875	0.556	0.1375	0.33725	0.00724638	ADAMTS17		#N/A
rs7341627	chr8	18648861	0.528846	0.288	0.041667	0.240846	0.00592739	PSD3	intron_variant	#N/A		rs7587904	chr2	167161288	0.164179	0.034	0.0282609	0.130179	0.00677436	XIRP2	regulatory_region_variant	#N/A		rs12417393	chr11	43854164	0.0277778	0.321	0.116667	0.293222	0.00525845	HSD17B12	regulatory_region_variant	#N/A		rs10838158	chr11	43730972	0.1	0.377	0.133333	0.277	0.0072448	HSD17B12		#N/A
rs2779773	chr9	17278586	0.298077	0.66	0.304167	0.361923	0.00592417	CNTLN		#N/A		rs393029	chr13	110660306	0.379032	0.191	0.195833	0.188032	0.00676757	CARS2	intron_variant,non_coding_transcript_variant	#N/A		rs2355689	chr1	48855160	0.3	0.071	0.116667	0.229	0.00525238	AGBL4		#N/A		rs921522	chr4	97920457	0.552632	0.274	0.170833	0.278632	0.00723847	STPG2	intron_variant	#N/A
rs1207870	chr7	78751126	0.509615	0.265	0.166667	0.244615	0.00589248	MAGI2	intron_variant	#N/A		rs531061	chr13	101323928	0.214286	0.42	0.275	0.205714	0.00676667	NALCN	intron_variant,non_coding_transcript_variant	#N/A		rs78526181	chr5	37680847	0.1875	0.507	0.283334	0.3195	0.00525143	WDR70	intron_variant,non_coding_transcript_variant	#N/A		rs4699592	chr4	98053051	0.5	0.226	0.220833	0.274	0.00723201	STPG2	downstream_gene_variant	#N/A
rs188403	chr6	159250252	0.415094	0.149	0.258333	0.266094	0.00588595	FNDC1		#N/A		rs113424167	chr2	167176221	0.164179	0.034	0.0291667	0.130179	0.00675432	XIRP2	intron_variant	#N/A		rs17717332	chr19	29396790	0.3	0.071	0.116667	0.229	0.00522829	LOC284395	regulatory_region_variant	#N/A		rs7041986	chr9	8745674	0.138889	0	0	0.138889	0.00722671	PTPRD	intron_variant	#N/A
rs2210115	chr7	78765631	0.52	0.284	0.145834	0.236	0.0058729	MAGI2	intron_variant	#N/A		rs16853097	chr2	167156360	0.164179	0.034	0.0291667	0.130179	0.00673428	XIRP2	intron_variant	#N/A		rs10270365	chr7	3377741	0.653846	0.355	0.1	0.298846	0.00517842	SDK1	intron_variant	#N/A		rs768095	chr8	112438550	0.625	0.35	0.113505	0.275	0.00722118	CSMD3		#N/A
rs12476825	chr2	50085053	0.182692	0.412	0.05	0.229308	0.00586823	NRXN1	intron_variant	#N/A		rs3893331	chr2	213932870	0.216667	0.435	0.006466	0.218333	0.00672766	SPAG16	regulatory_region_variant	#N/A		rs12659405	chr5	37523021	0.166667	0.461	0.3125	0.294333	0.00516894	WDR70	intron_variant,non_coding_transcript_variant	#N/A		rs143645224	chr6	75434014	0.2	0.048	0.05	0.152	0.00721778	FILIP1	intron_variant	#N/A
rs7242967	chr18	52897678	0.173077	0.422	0.170833	0.248923	0.00583212	DCC	regulatory_region_variant	#N/A		rs396523	chr13	110658001	0.356061	0.184	0.179166	0.172061	0.00671877	CARS2	intron_variant,non_coding_transcript_variant	#N/A		rs9447475	chr6	75416856	0.653846	0.352	0.078985	0.301846	0.00516889	FILIP1	intron_variant	#N/A		rs12617234	chr2	228139638	0.25	0.528	0.159483	0.278	0.00721501	SPHKAP	intron_variant	#N/A
rs10503776	chr8	25852353	0.40566	0.187	0.004167	0.21866	0.00582402	EBF2	intron_variant	Inguinal hernia		rs75178620	chr2	167177859	0.164179	0.034	0.0291667	0.130179	0.00671423	XIRP2	intron_variant	#N/A		rs1432649	chr5	147265693	0.416667	0.12	0.052174	0.296667	0.00516796	STK32A	intron_variant	#N/A		rs2808203	chr6	75415975	0.65	0.379	0.091666	0.271	0.00720222	FILIP1	intron_variant	#N/A
rs479479	chr6	165526814	0.314815	0.135	0.108333	0.179815	0.00582256	PDE10A		#N/A		rs16853201	chr2	167197578	0.164179	0.034	0.0291667	0.130179	0.00669419	XIRP2	regulatory_region_variant	#N/A		rs10832165	chr11	14027137	0.552632	0.229	0.033333	0.323632	0.00516549	SPON1	regulatory_region_variant	#N/A		rs4699588	chr4	98052638	0.5	0.226	0.220833	0.274	0.00719313	STPG2	downstream_gene_variant	#N/A
rs3861560	chr2	50047823	0.471698	0.235	0.070833	0.236698	0.00581336	NRXN1		#N/A		rs10101076	chr8	50697647	0.491525	0.246	0.0375	0.245525	0.00668357	SNTG1		#N/A		rs2842457	chr6	75391153	0.208333	0.02	0.0333333	0.188333	0.00516055	FILIP1	downstream_gene_variant	#N/A		rs10786485	chr10	98906821	0.416667	0.178	0.120833	0.238667	0.00718376	HPSE2	intron_variant	#N/A
rs294905	chr6	159249535	0.416667	0.149	0.258333	0.267667	0.00580951	FNDC1		#N/A		rs10185168	chr2	213884513	0.2	0.447	0.025	0.247	0.00667247	SPAG16		#N/A		rs62176301	chr2	179628280	0.441176	0.167	0.170833	0.274176	0.00515021	ZNF385B	intron_variant,non_coding_transcript_variant	#N/A		rs72881449	chr4	97839691	0.361111	0.148	0.045833	0.213111	0.00718266	STPG2	intron_variant	#N/A
rs7576851	chr2	50247799	0.205882	0.03	0.0958337	0.175882	0.00577313	NRXN1	intron_variant	#N/A		rs9443169	chr6	75387211	0.552632	0.332	0.091666	0.220632	0.006643	FILIP1	downstream_gene_variant	#N/A		rs1589545	chr7	3363793	0.578947	0.272	0.070833	0.306947	0.00514814	SDK1		#N/A		rs10786477	chr10	98830032	0.291667	0.112	0.116667	0.179667	0.00718168	HPSE2	intron_variant	#N/A
rs10256096	chr7	78711534	0.254902	0.576	0.304167	0.321098	0.00574606	MAGI2	intron_variant	#N/A		rs2951948	chr6	75366398	0.117188	0.015	0.0333333	0.102188	0.00663815	FILIP1	downstream_gene_variant	#N/A		rs10768984	chr11	43822650	0.0277778	0.321	0.116667	0.293222	0.00514657	HSD17B12		#N/A		rs73423093	chr9	8767692	0.138889	0	0	0.138889	0.00717154	PTPRD	intron_variant	#N/A
rs547304	chr6	165360227	0.48	0.231	0.020833	0.249	0.005743	PDE10A	intron_variant	#N/A		rs6722817	chr2	213958903	0.3125	0.524	0.041667	0.2115	0.0066357	SPAG16		#N/A		rs4535507	chr5	147260722	0.382353	0.118	0.045833	0.264353	0.00513486	STK32A	intron_variant	#N/A		rs7862892	chr9	8741188	0.138889	0	0	0.138889	0.00716051	PTPRD	intron_variant	#N/A
rs1758828	chr10	54420189	0.287037	0.097	0.0875003	0.190037	0.00572095	PCDH15	intron_variant,non_coding_transcript_variant	#N/A		rs7857018	chr9	29044556	0.525	0.316	0.15	0.209	0.00661142	LINGO2	intergenic_variant	#N/A		rs6704208	chr1	48846155	0.3	0.071	0.116667	0.229	0.00510782	AGBL4		#N/A		rs1456204	chr4	97817417	0.357143	0.137	0.033764	0.220143	0.00715564	STPG2	intron_variant	#N/A
rs12673024	chr7	78687450	0.32	0.634	0.202174	0.314	0.00571429	MAGI2	intron_variant	#N/A		rs12546823	chr8	50722191	0.358491	0.17	0.054167	0.188491	0.00660611	SNTG1	intron_variant	#N/A		rs6947525	chr7	3356433	0.666667	0.369	0.179167	0.297667	0.00510315	SDK1		#N/A		rs7118659	chr11	43795575	0.138889	0.409	0.166667	0.270111	0.007155	HSD17B12		#N/A
rs10469913	chr2	50053837	0.480769	0.234	0.054166	0.246769	0.00570551	NRXN1		#N/A		rs34724372	chr7	38861679	0.401515	0.212	0.3375	0.189515	0.00660563	VPS41	intron_variant	#N/A		rs12239493	chr1	48842416	0.3	0.071	0.116667	0.229	0.00508372	AGBL4		#N/A		rs6827516	chr4	98050589	0.5	0.226	0.220833	0.274	0.00715424	STPG2	downstream_gene_variant	#N/A
rs1758830	chr10	54420778	0.287037	0.097	0.0875003	0.190037	0.00570329	PCDH15	intron_variant,non_coding_transcript_variant	#N/A		rs7004286	chr8	25874485	0.388889	0.17	0.0375	0.218889	0.00659087	EBF2	intron_variant	Inguinal hernia		rs4705144	chr5	147261479	0.382353	0.118	0.045833	0.264353	0.00507584	STK32A	intron_variant	#N/A		rs10123657	chr9	28423783	0.125	0.403	0.079167	0.278	0.00715174	LINGO2	intron_variant	#N/A
rs34307425	chr2	50245752	0.2	0.028	0.0791667	0.172	0.0056886	NRXN1		#N/A		rs62550422	chr9	29080231	0.238462	0.083	0	0.155462	0.00658847	LINGO2	intergenic_variant	#N/A		rs12577642	chr11	43706984	0.0384615	0.329	0.095834	0.290539	0.00505985	HSD17B12	intron_variant,non_coding_transcript_variant	#N/A		rs12336050	chr9	8744788	0.138889	0	0	0.138889	0.00713844	PTPRD	intron_variant	#N/A
rs7923527	chr10	54419889	0.287037	0.097	0.0875003	0.190037	0.00566797	PCDH15	intron_variant,non_coding_transcript_variant	#N/A		rs4875745	chr8	3585331	0.280303	0.488	0.308333	0.207697	0.00656861	CSMD1	regulatory_region_variant	#N/A		rs4462225	chr10	66684667	0.657895	0.356	0.070833	0.301895	0.00504868	CTNNA3	intron_variant	#N/A		rs10933235	chr2	228114794	0.236842	0.543	0.175	0.306158	0.00713572	SPHKAP	intron_variant	#N/A
rs3936201	chr8	25847740	0.40566	0.187	0.004167	0.21866	0.00566661	EBF2	intron_variant	Inguinal hernia		rs7580360	chr2	167104991	0.358209	0.175	0.254167	0.183209	0.00654601	XIRP2	intron_variant	#N/A		rs1522998	chr3	174867628	0.5	0.193	0.025	0.307	0.00504348	NAALADL2	intron_variant,non_coding_transcript_variant	#N/A		rs865680	chr10	98805744	0.291667	0.112	0.116667	0.179667	0.00712622	HPSE2	intron_variant	#N/A
rs13308578	chr7	78779243	0.3	0.603	0.24569	0.303	0.00566417	MAGI2	intron_variant	#N/A		rs694660	chr1	245036681	0.18254	0.388	0.158333	0.20546	0.00653431	EFCAB2	intron_variant	#N/A		rs7715951	chr5	37492108	0.166667	0.461	0.3125	0.294333	0.00504286	WDR70		#N/A		rs10033994	chr4	98048431	0.5	0.226	0.220833	0.274	0.00711536	STPG2	upstream_gene_variant	#N/A
rs61324884	chr10	54474363	0.19	0.05	0.0916663	0.14	0.0056552	PCDH15	intron_variant,non_coding_transcript_variant	#N/A		rs13297760	chr9	21823953	0.262295	0.455	0.229166	0.192705	0.00652894	MTAP	intron_variant	#N/A		rs6886891	chr5	147266228	0.382353	0.118	0.045833	0.264353	0.00501682	STK32A	intron_variant	#N/A		rs7180917	chr15	100282472	0.205882	0.505	0.104167	0.299118	0.007109	ADAMTS17		#N/A
rs9356366	chr6	165527975	0.317308	0.136	0.116379	0.181308	0.00564838	PDE10A		#N/A		rs11928787	chr3	124689302	0.0909091	0.291	0.045834	0.200091	0.00652424	KALRN	regulatory_region_variant	#N/A		rs17104860	chr1	48783640	0.3	0.071	0.116667	0.229	0.00501144	AGBL4	intron_variant	#N/A		rs1861754	chr8	112255687	0.529412	0.281	0.054166	0.248412	0.007109	CSMD3	non_coding_transcript_exon_variant	#N/A
rs2190664	chr7	78692810	0.3125	0.655	0.354167	0.3425	0.00563798	MAGI2	intron_variant	#N/A		rs58475428	chr9	29070347	0.238462	0.083	0	0.155462	0.00651607	LINGO2	intergenic_variant	#N/A		rs562537783	chr5	37696673	0.588235	0.262	0.054166	0.326235	0.00498807	WDR70		#N/A		rs10768975	chr11	43732822	0.1	0.377	0.133333	0.277	0.00709991	HSD17B12		#N/A
rs11794516	chr9	120877952	0.24	0.475	0.045834	0.235	0.00562796	PHF19		#N/A		rs7618562	chr3	124644154	0.229508	0.43	0.216667	0.200492	0.00649638	KALRN	intron_variant	#N/A		rs11023054	chr11	14027107	0.552632	0.229	0.033333	0.323632	0.00497417	SPON1	regulatory_region_variant	#N/A		rs7228159	chr18	55437022	0.657895	0.394	0.129167	0.263895	0.007094	TCF4		Feeling worry
rs1619477	chr10	54417615	0.27551	0.101	0.0920293	0.17451	0.00562324	PCDH15	intron_variant,non_coding_transcript_variant	#N/A		rs141484535	chr6	75418026	0.117188	0.015	0.0333333	0.102188	0.00648655	FILIP1	intron_variant	#N/A		rs1878851	chr11	43798974	0.0294118	0.331	0.133333	0.301588	0.0049505	HSD17B12		#N/A		rs36028444	chr4	98047484	0.5	0.226	0.220833	0.274	0.00707648	STPG2	upstream_gene_variant	#N/A
rs9957129	chr18	52898697	0.169811	0.402	0.11994	0.232189	0.00561587	DCC	regulatory_region_variant	#N/A		rs16853052	chr2	167148851	0.155738	0.027	0.0125	0.128738	0.00648045	XIRP2	intron_variant	#N/A		rs12277307	chr11	43700122	0.0833333	0.378	0.029166	0.294667	0.00494573	HSD17B12	intron_variant,non_coding_transcript_variant	#N/A		rs59095682	chr9	8768241	0.138889	0	0	0.138889	0.00707225	PTPRD	intron_variant	#N/A
rs9356365	chr6	165527974	0.317308	0.136	0.116379	0.181308	0.00561106	PDE10A		#N/A		rs28832592	chr8	50780954	0.492424	0.257	0.016667	0.235424	0.00647611	SNTG1	intron_variant	#N/A		rs1419143	chr1	48964244	0.275	0.059	0.0625	0.216	0.00490369	AGBL4	intron_variant	#N/A		rs8042396	chr15	100099898	0.2	0.516	0.016667	0.316	0.00706298	ADAMTS17		#N/A
rs716094	chr8	18640074	0.451923	0.217	0.129167	0.234923	0.00560889	PSD3	intron_variant	#N/A		rs500527	chr13	101317634	0.185484	0.384	0.211594	0.198516	0.00647152	NALCN	intron_variant,non_coding_transcript_variant	#N/A		rs4869542	chr5	37684405	0.15625	0.596	0.054167	0.43975	0.00490196	WDR70	intron_variant,non_coding_transcript_variant	#N/A		rs73423091	chr9	8767679	0.138889	0	0	0.138889	0.00706121	PTPRD	intron_variant	#N/A
rs12987097	chr2	50084272	0.181818	0.412	0.05	0.230182	0.00560149	NRXN1	intron_variant	#N/A		rs12672018	chr7	38880085	0.118644	0.327	0.4375	0.208356	0.00645708	VPS41	regulatory_region_variant	#N/A		rs2464435	chr6	75433254	0.657895	0.358	0.14296	0.299895	0.00489596	FILIP1		#N/A		rs7046821	chr9	8740079	0.138889	0	0	0.138889	0.00703915	PTPRD	intron_variant	#N/A
rs11662055	chr18	68847923	0.446809	0.199	0.129167	0.247809	0.00558908	CCDC102B		#N/A		rs12546901	chr8	25848580	0.371212	0.185	0.004167	0.186212	0.00645263	EBF2	intron_variant	Inguinal hernia		rs10768976	chr11	43752263	0.0294118	0.331	0.133333	0.301588	0.00486364	HSD17B12		#N/A		rs13118892	chr4	98047346	0.5	0.226	0.220833	0.274	0.0070376	STPG2	upstream_gene_variant	#N/A
rs2229080	chr18	52906232	0.6	0.369	0.1625	0.231	0.00558833	DCC		#N/A		rs10932513	chr2	213903385	0.246269	0.45	0.065374	0.203731	0.00645161	SPAG16		#N/A		rs6967281	chr7	3391418	0.59375	0.285	0.125	0.30875	0.00486145	SDK1		#N/A		rs4973071	chr2	228130469	0.25	0.528	0.159483	0.278	0.00703463	SPHKAP	intron_variant	#N/A
rs1348278	chr9	17425666	0.548077	0.311	0.0125	0.237077	0.00557621	CNTLN	regulatory_region_variant	#N/A		rs75546509	chr9	29082411	0.238462	0.083	0	0.155462	0.00644367	LINGO2	intergenic_variant	#N/A		rs117145410	chr19	29412579	0.3	0.071	0.116667	0.229	0.00484279	LOC284395	intron_variant,non_coding_transcript_variant	#N/A		rs806784	chr12	32285255	0.533333	0.236	0.058334	0.297333	0.00702875	BICD1		#N/A
rs10283690	chr9	17394138	0.278846	0.638	0.316667	0.359154	0.00557391	CNTLN	intron_variant	#N/A		rs1765959	chr13	101319302	0.213115	0.42	0.275	0.206885	0.00644057	NALCN	intron_variant,non_coding_transcript_variant	#N/A		rs4443553	chr7	3339003	0.194444	0.502	0.0375	0.307556	0.00483559	SDK1		#N/A		rs1518814	chr11	43803083	0.1	0.377	0.133333	0.277	0.00702746	HSD17B12		Adolescent idiopathic scoliosis
rs112972431	chr10	54440352	0.23	0.078	0.0666666	0.152	0.0055728	PCDH15	intron_variant,non_coding_transcript_variant	#N/A		rs9555723	chr13	110680323	0.5	0.301	0.116667	0.199	0.00643493	CARS2	intron_variant,non_coding_transcript_variant	#N/A		rs1915983	chr7	3369357	0.583333	0.274	0.108334	0.309333	0.0048321	SDK1		#N/A		rs6598316	chr15	100261760	0.157895	0.431	0.0375	0.273105	0.00700191	ADAMTS17		G_Alloprevotella prevalence
rs10233023	chr7	79032035	0.122222	0	0	0.122222	0.00556864	MAGI2	intron_variant	#N/A		rs1953110	chr9	29036928	0.546154	0.343	0.1625	0.203154	0.0064301	LINGO2	intergenic_variant	#N/A		rs2355686	chr1	48813740	0.277778	0.061	0.1	0.216778	0.00482569	AGBL4		#N/A		rs10516425	chr4	97891438	0.325	0.1	0.0166667	0.225	0.00699505	STPG2	intron_variant	#N/A
rs4961544	chr9	17358068	0.5625	0.303	0.125	0.2595	0.0055673	CNTLN		#N/A		rs11030106	chr11	3860500	0.416667	0.226	0.133333	0.190667	0.00641965	STIM1	downstream_gene_variant	#N/A		rs9477109	chr6	16387177	0.28125	0.086	0.178985	0.19525	0.00481673	ATXN1	intron_variant	#N/A		rs11872549	chr18	53334461	0.35	0.117	0.0125	0.233	0.00699371	DCC	intron_variant	#N/A
rs1706117	chr6	165368376	0.480392	0.231	0.020833	0.249392	0.00556353	PDE10A	intron_variant	#N/A		rs2102521	chr2	213942075	0.238462	0.462	0.008334	0.223538	0.00641711	SPAG16		#N/A		rs2998376	chr6	75401881	0.210526	0.02	0.0333333	0.190526	0.00480869	FILIP1	upstream_gene_variant	#N/A		rs10167964	chr2	228122065	0.236842	0.543	0.175	0.306158	0.00699301	SPHKAP	intron_variant	#N/A
rs10255125	chr7	78716692	0.25	0.576	0.304167	0.326	0.0055607	MAGI2	regulatory_region_variant	#N/A		rs13255417	chr8	3577625	0.207692	0.394	0.139855	0.186308	0.00641468	CSMD1	intron_variant	#N/A		rs11037565	chr11	43687202	0.0833333	0.378	0.029166	0.294667	0.00480835	HSD17B12	intron_variant,non_coding_transcript_variant	#N/A		rs939015	chr11	43847101	0.0833333	0.362	0.116667	0.278667	0.00697548	HSD17B12		#N/A
rs4961439	chr9	17392923	0.288462	0.619	0.295833	0.330538	0.00554939	CNTLN	intron_variant	#N/A		rs1365822	chr2	213877691	0.2	0.447	0.025	0.247	0.00638236	SPAG16		#N/A		rs4275021	chr6	75320044	0.657895	0.356	0.070833	0.301895	0.00480827	FILIP1	intron_variant,non_coding_transcript_variant	#N/A		rs35939134	chr4	98059160	0.5	0.226	0.220833	0.274	0.00695984	STPG2	intron_variant	#N/A
rs11900179	chr2	50236078	0.201923	0.028	0.0791667	0.173923	0.00553568	NRXN1	intron_variant	#N/A		rs9557628	chr13	101362229	0.321429	0.156	0.258333	0.165429	0.00637587	NALCN	intron_variant,non_coding_transcript_variant	#N/A		rs3121523	chr1	48895959	0.3	0.071	0.116667	0.229	0.0047946	AGBL4		#N/A		rs12275247	chr11	43698800	0.0833333	0.368	0.029166	0.284667	0.00695825	HSD17B12	intron_variant,non_coding_transcript_variant	#N/A
rs36139175	chr18	52921326	0.17	0.422	0.170833	0.252	0.00551968	DCC	upstream_gene_variant	#N/A		rs59877654	chr2	167099942	0.328358	0.146	0.1875	0.182358	0.00637523	XIRP2	intron_variant	#N/A		rs10997271	chr10	66629818	0.5625	0.258	0.020833	0.3045	0.00478781	CTNNA3	intron_variant	#N/A		rs1967977	chr4	98044990	0.5	0.226	0.220833	0.274	0.00692095	STPG2	upstream_gene_variant	#N/A
rs4073167	chr8	25847563	0.408163	0.187	0.004167	0.221163	0.00550921	EBF2	intron_variant	Inguinal hernia		rs10486677	chr7	38741681	0.42623	0.2	0.358333	0.22623	0.00637172	VPS41	intron_variant,non_coding_transcript_variant	#N/A		rs10237577	chr7	3384673	0.6875	0.384	0.0875	0.3035	0.00478405	SDK1	intron_variant	#N/A		rs13144055	chr4	98105698	0.475	0.22	0.075	0.255	0.00691903	STPG2	intron_variant	#N/A
rs62133118	chr2	50261910	0.201923	0.028	0.0791667	0.173923	0.00550509	NRXN1	intron_variant	#N/A		rs66565507	chr9	29079926	0.238806	0.083	0	0.155806	0.00637127	LINGO2	intergenic_variant	#N/A		rs4755741	chr11	43781704	0.0294118	0.331	0.133333	0.301588	0.00477679	HSD17B12		#N/A		rs73641895	chr9	10257944	0.294118	0.112	0.116667	0.182118	0.00690439	PTPRD	intron_variant	#N/A
rs2018849	chr8	18640332	0.471698	0.239	0.116667	0.232698	0.00550319	PSD3	intron_variant	#N/A		rs73021971	chr2	167167107	0.166667	0.034	0.0291667	0.132667	0.00631338	XIRP2	intron_variant	#N/A		rs72743184	chr5	37715833	0.59375	0.262	0.054166	0.33175	0.0047712	WDR70	intron_variant,non_coding_transcript_variant	#N/A		rs897148356	chr4	91154485	0.0789474	0.356	0.2625	0.277053	0.00690362	CCSER1		#N/A
rs72801253	chr10	54353471	0.198113	0.057	0.0625	0.141113	0.00549467	PCDH15	intron_variant,non_coding_transcript_variant	#N/A		rs6714039	chr2	213896149	0.223077	0.458	0.048133	0.234923	0.00631014	SPAG16		#N/A		rs3127557	chr1	48885853	0.3	0.071	0.116667	0.229	0.00477051	AGBL4		#N/A		rs10029372	chr4	97937851	0.555556	0.274	0.170833	0.281556	0.00689378	STPG2	regulatory_region_variant	#N/A
rs1421592	chr2	50057632	0.480769	0.234	0.054166	0.246769	0.00548607	NRXN1		#N/A		rs79438739	chr13	101317367	0.188525	0.053	0.025	0.135525	0.00630388	NALCN	intron_variant,non_coding_transcript_variant	#N/A		rs34825038	chr7	3337148	0.617647	0.313	0.1375	0.304647	0.00474671	SDK1	upstream_gene_variant	#N/A		rs867867762	chr15	100114162	0.236842	0.039	0.133334	0.197842	0.006885	ADAMTS17	regulatory_region_variant	#N/A
rs2351154	chr2	50078386	0.183673	0.41	0.071839	0.226327	0.00546399	NRXN1	intron_variant	#N/A		rs13284037	chr9	29081363	0.238806	0.083	0	0.155806	0.00629887	LINGO2	intergenic_variant	#N/A		rs62175183	chr2	179690303	0.40625	0.138	0.158333	0.26825	0.00472832	ZNF385B	intron_variant,non_coding_transcript_variant	#N/A		rs200885383	chr11	43785097	0.1	0.378	0.100724	0.278	0.00688256	HSD17B12		#N/A
rs62133087	chr2	50245031	0.207547	0.03	0.0958337	0.177547	0.00546107	NRXN1	intron_variant	#N/A		rs4673789	chr2	213920015	0.246377	0.452	0.0625	0.205623	0.00628619	SPAG16		#N/A		rs2101786	chr5	37561018	0.676471	0.379	0.161594	0.297471	0.00470689	WDR70		#N/A		rs7129818	chr11	43715566	0.0833333	0.347	0.051005	0.263667	0.00687841	HSD17B12	intron_variant,non_coding_transcript_variant	#N/A
rs73017970	chr2	167152478	0.183673	0.024	0.0291667	0.159673	0.00545525	XIRP2	intron_variant	#N/A		rs2931623	chr1	245034309	0.181818	0.388	0.158333	0.206182	0.00628299	EFCAB2	intron_variant	#N/A		rs1012054	chr3	175153084	0.525	0.224	0.145833	0.301	0.00470539	NAALADL2	intron_variant,non_coding_transcript_variant	#N/A		rs76546226	chr10	98922785	0.294118	0.112	0.116667	0.182118	0.00687666	HPSE2	intron_variant	#N/A
rs7822186	chr8	18647340	0.435185	0.236	0.15	0.199185	0.00544373	PSD3	regulatory_region_variant	#N/A		rs7626419	chr3	124604499	0.426471	0.212	0.039512	0.214471	0.00627943	KALRN		#N/A		rs11771359	chr7	3372883	0.666667	0.373	0.10145	0.293667	0.00470209	SDK1	regulatory_region_variant	#N/A		rs13110683	chr4	98062217	0.475	0.22	0.075	0.255	0.0068525	STPG2	intron_variant	#N/A
rs10269389	chr7	78693765	0.298077	0.64	0.373913	0.341923	0.0054407	MAGI2	intron_variant	#N/A		rs7995691	chr13	101334683	0.220588	0.428	0.258334	0.207412	0.00627752	NALCN		#N/A		rs7131110	chr11	43825300	0.0263158	0.321	0.116667	0.294684	0.00469904	HSD17B12		#N/A		rs4973613	chr2	228121657	0.236842	0.543	0.175	0.306158	0.00685029	SPHKAP	intron_variant	#N/A
rs1774647	chr10	54417880	0.288462	0.097	0.0875003	0.191462	0.00543843	PCDH15	intron_variant,non_coding_transcript_variant	#N/A		rs114295336	chr2	167172519	0.166667	0.034	0.0291667	0.132667	0.0062733	XIRP2	intron_variant	#N/A		rs6659317	chr1	48865021	0.3	0.071	0.116667	0.229	0.00469823	AGBL4		#N/A		rs3781805	chr11	43850905	0.125	0.393	0.15	0.268	0.00684981	HSD17B12		#N/A
rs7911593	chr10	54411825	0.288462	0.097	0.0875003	0.191462	0.00542077	PCDH15		#N/A		rs879535	chr3	124681260	0.0909091	0.291	0.045834	0.200091	0.00626839	KALRN	downstream_gene_variant	#N/A		rs11889789	chr2	179672617	0.470588	0.177	0.1875	0.293588	0.0046927	ZNF385B	intron_variant,non_coding_transcript_variant	#N/A		rs11781694	chr8	112439610	0.583333	0.298	0.05	0.285333	0.00684307	CSMD3	intron_variant	#N/A
rs36156046	chr18	52921330	0.17	0.422	0.170833	0.252	0.00541554	DCC	upstream_gene_variant	#N/A		rs75884002	chr6	75394594	0.118182	0.015	0.0333333	0.103182	0.00625914	FILIP1	downstream_gene_variant	#N/A		rs10742688	chr11	43746704	0.0294118	0.331	0.133333	0.301588	0.00468994	HSD17B12		#N/A		rs4412169	chr6	75357572	0.657895	0.392	0.104885	0.265895	0.00684064	FILIP1	upstream_gene_variant	#N/A
rs6997298	chr8	18621018	0.575472	0.351	0.0375	0.224472	0.00539216	PSD3		#N/A		rs73019983	chr2	167163356	0.166667	0.034	0.0291667	0.132667	0.00625326	XIRP2	intron_variant	#N/A		rs10888637	chr1	48960787	0.277778	0.059	0.0625	0.218778	0.00466894	AGBL4	intron_variant	#N/A		rs35195511	chr4	97938509	0.555556	0.274	0.170833	0.281556	0.00683633	STPG2	intron_variant	#N/A
rs11004279	chr10	54411533	0.288462	0.097	0.0875003	0.191462	0.00538546	PCDH15	intron_variant,non_coding_transcript_variant	#N/A		rs6473337	chr8	50752282	0.492424	0.257	0.016667	0.235424	0.00625279	SNTG1	intron_variant	#N/A		rs12652433	chr5	37543358	0.194444	0.539	0.2	0.344556	0.00465399	WDR70		#N/A		rs9992281	chr4	98015938	0.5	0.226	0.220833	0.274	0.00680431	STPG2	intron_variant	#N/A
rs10167892	chr2	50224075	0.207547	0.03	0.0958337	0.177547	0.00538306	NRXN1	regulatory_region_variant	#N/A		rs72721455	chr9	29068903	0.238806	0.083	0	0.155806	0.00622647	LINGO2	intergenic_variant	#N/A		rs4592416	chr11	43778924	0.0789474	0.385	0.083334	0.306053	0.00465116	HSD17B12		Sleep duration		rs75608601	chr10	98841797	0.35	0.127	0.133333	0.223	0.00679706	HPSE2	intron_variant	#N/A
rs4727751	chr7	78707618	0.278846	0.595	0.325	0.316154	0.00537364	MAGI2	intron_variant	Schizophrenia		rs7011647	chr8	50733590	0.491803	0.246	0.0375	0.245803	0.00622263	SNTG1	intron_variant	#N/A		rs10497544	chr2	179652623	0.421053	0.146	0.1375	0.275053	0.00461546	ZNF385B	intron_variant,non_coding_transcript_variant	#N/A		rs8097821	chr18	53326347	0.352941	0.117	0.0125	0.235941	0.00679389	DCC	intron_variant	#N/A
rs995664	chr10	54426620	0.288462	0.097	0.0875003	0.191462	0.0053678	PCDH15	intron_variant,non_coding_transcript_variant	#N/A		rs2184988	chr1	245084467	0.205357	0.409	0.345833	0.203643	0.00621731	EFCAB2	downstream_gene_variant	#N/A		rs872158	chr2	179614898	0.611111	0.317	0.086232	0.294111	0.0046124	ZNF385B	intron_variant,non_coding_transcript_variant	#N/A		rs10883212	chr10	98821206	0.294118	0.112	0.116667	0.182118	0.00679348	HPSE2	intron_variant	#N/A
rs425916	chr6	159265830	0.423077	0.168	0.2375	0.255077	0.00534717	FNDC1		#N/A		rs7845692	chr8	25867152	0.348485	0.159	0.016667	0.189485	0.00621469	EBF2	intron_variant	Inguinal hernia		rs13408749	chr2	179672514	0.470588	0.177	0.1875	0.293588	0.00459179	ZNF385B	intron_variant,non_coding_transcript_variant	#N/A		rs73550801	chr16	7407944	0.5	0.257	0.225	0.243	0.00679147	RBFOX1	intron_variant	#N/A
rs9415316	chr10	54417216	0.288462	0.097	0.0875003	0.191462	0.00533249	PCDH15	intron_variant,non_coding_transcript_variant	#N/A		rs10171261	chr2	167091606	0.359375	0.175	0.254167	0.184375	0.00620909	XIRP2		#N/A		rs11023055	chr11	14027622	0.552632	0.229	0.033333	0.323632	0.00459154	SPON1	intron_variant,non_coding_transcript_variant	#N/A		rs6843777	chr4	97945484	0.555556	0.274	0.170833	0.281556	0.00677888	STPG2	intron_variant	#N/A
rs9917277	chr2	50115582	0.192308	0.411	0.066667	0.218692	0.00533017	NRXN1	intron_variant	#N/A		rs555536	chr13	101328655	0.237705	0.439	0.279167	0.201295	0.00620109	NALCN	intron_variant,non_coding_transcript_variant	#N/A		rs12091032	chr1	48950790	0.277778	0.059	0.0625	0.218778	0.00459069	AGBL4	intron_variant	#N/A		rs11930206	chr4	90930445	0.583333	0.322	0.120833	0.261333	0.00677861	CCSER1	intron_variant,non_coding_transcript_variant	#N/A
rs6719812	chr2	167181527	0.184783	0.024	0.0291667	0.160783	0.00532537	XIRP2	regulatory_region_variant	#N/A		rs621087	chr1	245039808	0.181818	0.388	0.158333	0.206182	0.00619921	EFCAB2	intron_variant	#N/A		rs10768983	chr11	43818385	0.0263158	0.321	0.116667	0.294684	0.00458716	HSD17B12		#N/A		rs6485470	chr11	43830253	0.125	0.393	0.15	0.268	0.00677694	HSD17B12		#N/A
rs113234338	chr2	50081376	0.196078	0.414	0.037357	0.217922	0.00532511	NRXN1	intron_variant	#N/A		rs2114642	chr2	213870648	0.204545	0.438	0.04454	0.233455	0.00619579	SPAG16		#N/A		rs1554500	chr7	3376232	0.666667	0.373	0.10145	0.293667	0.00456774	SDK1	intron_variant	#N/A		rs1878767	chr11	43708437	0.0833333	0.362	0.127537	0.278667	0.00675749	HSD17B12	intron_variant,non_coding_transcript_variant	#N/A
rs9416333	chr10	54423484	0.288462	0.097	0.0875003	0.191462	0.00531483	PCDH15	intron_variant,non_coding_transcript_variant	#N/A		rs73019959	chr2	167159979	0.166667	0.034	0.0291667	0.132667	0.00619313	XIRP2	intron_variant	#N/A		rs9464897	chr6	16391463	0.263158	0.075	0.15	0.188158	0.00456481	ATXN1	regulatory_region_variant	#N/A		rs79837280	chr6	75417239	0.184211	0.032	0.0333333	0.152211	0.00674736	FILIP1	intron_variant	#N/A
rs9298774	chr9	17321576	0.567308	0.303	0.125	0.264308	0.00530955	CNTLN		#N/A		rs10835312	chr11	3929023	0.477612	0.278	0.25	0.199612	0.00618735	STIM1	regulatory_region_variant	#N/A		rs6669448	chr1	48962812	0.277778	0.059	0.0625	0.218778	0.0045646	AGBL4	intron_variant	#N/A		rs9297474	chr8	112409833	0.25	0.598	0.058333	0.348	0.00673401	CSMD3		#N/A
rs10733930	chr10	54408848	0.259615	0.095	0.104167	0.164615	0.00530571	PCDH15		#N/A		rs6720352	chr2	167144417	0.384615	0.203	0.175	0.181615	0.00618586	XIRP2	upstream_gene_variant	#N/A		rs4722711	chr7	3349503	0.615385	0.321	0.054167	0.294385	0.00455869	SDK1	intron_variant	#N/A		rs4392515	chr4	98036280	0.5	0.226	0.220833	0.274	0.00672654	STPG2	intron_variant	#N/A
rs1967991	chr2	50202339	0.207547	0.03	0.0958337	0.177547	0.00530504	NRXN1	intron_variant	#N/A		rs112491758	chr2	167174235	0.166667	0.034	0.0291667	0.132667	0.00617309	XIRP2	intron_variant	#N/A		rs6692527	chr1	48862289	0.305556	0.074	0.12069	0.231556	0.00455367	AGBL4	intron_variant	#N/A		rs2903143	chr4	98119329	0.5	0.232	0.188905	0.268	0.0067243	STPG2	intron_variant	#N/A
rs9950420	chr18	52903676	0.193878	0.399	0.146376	0.205122	0.00527704	DCC	intron_variant,NMD_transcript_variant	#N/A		rs111837316	chr9	29081262	0.238806	0.083	0	0.155806	0.00615407	LINGO2	intergenic_variant	#N/A		rs76483804	chr6	16643115	0.166667	0.458	0.408334	0.291333	0.00454181	ATXN1	intron_variant,non_coding_transcript_variant	#N/A		rs13138536	chr4	97923527	0.555556	0.274	0.170833	0.281556	0.00672143	STPG2	intron_variant	#N/A
rs2099858	chr9	17366934	0.567308	0.303	0.125	0.264308	0.005258	CNTLN		#N/A		rs73019958	chr2	167159589	0.172131	0.035	0.0308908	0.137131	0.00615385	XIRP2	intron_variant	#N/A		rs6708189	chr2	179673250	0.470588	0.177	0.1875	0.293588	0.00454133	ZNF385B	intron_variant,non_coding_transcript_variant	#N/A		rs17027102	chr4	97998070	0.555556	0.283	0.161638	0.272556	0.00672143	STPG2	intron_variant	#N/A
rs7037140	chr9	120894049	0.163462	0.418	0.220833	0.254538	0.00525178	PHF19		#N/A		rs6709078	chr2	167166382	0.166667	0.034	0.0291667	0.132667	0.00615304	XIRP2	intron_variant	#N/A		rs9464898	chr6	16391696	0.263158	0.075	0.15	0.188158	0.00453074	ATXN1	regulatory_region_variant	#N/A		rs11037579	chr11	43721280	0.0833333	0.368	0.029166	0.284667	0.00670974	HSD17B12	intron_variant,non_coding_transcript_variant	#N/A
rs7560135	chr2	50211762	0.21	0.032	0.0939397	0.178	0.00522702	NRXN1	intron_variant	#N/A		rs62265580	chr3	124640995	0.0909091	0.291	0.045834	0.200091	0.00614046	KALRN	intron_variant	#N/A		rs10788897	chr1	48853495	0.305556	0.074	0.12069	0.231556	0.00452957	AGBL4		#N/A		rs12962177	chr18	52684510	0.105263	0.406	0.141667	0.300737	0.00670374	DCC	intron_variant	#N/A
rs35951841	chr18	52921250	0.17	0.422	0.170833	0.252	0.00520725	DCC	upstream_gene_variant	#N/A		rs410049	chr13	110647466	0.373134	0.177	0.070834	0.196134	0.00613904	CARS2	intron_variant,non_coding_transcript_variant	#N/A		rs7115919	chr11	43754931	0.0277778	0.331	0.133333	0.303222	0.00451624	HSD17B12		#N/A		rs201952773	chr4	97945719	0.333333	0.1	0.0166667	0.233333	0.00670358	STPG2		#N/A
rs1014529	chr9	120922665	0.163462	0.418	0.220833	0.254538	0.00520029	TRAF1		#N/A		rs2291222	chr8	3617187	0.230769	0.415	0.145834	0.184231	0.00611731	CSMD1	intron_variant	#N/A		rs6485455	chr11	43732175	0.0333333	0.329	0.12931	0.295667	0.00447527	HSD17B12		#N/A		rs11189733	chr10	98640781	0.35	0.127	0.133333	0.223	0.00670023	HPSE2	intron_variant	#N/A
rs294898	chr6	159251905	0.421569	0.149	0.258333	0.272569	0.00519798	FNDC1		#N/A		rs544595	chr13	101320268	0.212121	0.42	0.275	0.207879	0.00611446	NALCN	intron_variant,non_coding_transcript_variant	#N/A		rs4926763	chr1	48827008	0.305556	0.071	0.116667	0.234556	0.00445729	AGBL4		#N/A		rs1439008053	chr18	53340065	0.352941	0.117	0.0125	0.235941	0.00669398	DCC		#N/A
rs17384271	chr7	78710733	0.245098	0.574	0.328305	0.328902	0.00518999	MAGI2	intron_variant	#N/A		rs3755680	chr3	124637613	0.09375	0.297	0.034058	0.20325	0.00610687	KALRN	intron_variant	#N/A		rs72791594	chr10	66505133	0.2	0.041	0.104167	0.159	0.00444356	CTNNA3	regulatory_region_variant	#N/A		rs13152556	chr4	98036314	0.5	0.226	0.220833	0.274	0.00668766	STPG2	intron_variant	#N/A
rs12474335	chr2	50097673	0.203704	0.428	0.068116	0.224296	0.00518657	NRXN1	intron_variant	#N/A		rs7604418	chr2	167183536	0.166667	0.034	0.0291667	0.132667	0.00609292	XIRP2	intron_variant	#N/A		rs4755745	chr11	43799454	0.0263158	0.331	0.133333	0.304684	0.00442939	HSD17B12		#N/A		rs921523	chr4	97920508	0.555556	0.274	0.170833	0.281556	0.00666399	STPG2	intron_variant	#N/A
rs10119297	chr9	17346149	0.578431	0.334	0.09058	0.244431	0.00517063	CNTLN		#N/A		rs1896278	chr2	213881048	0.2	0.447	0.025	0.247	0.00609225	SPAG16		#N/A		rs12109722	chr5	37489522	0.166667	0.469	0.291666	0.302333	0.0044201	WDR70	intron_variant,non_coding_transcript_variant	#N/A		rs4786948	chr16	6901751	0.194444	0.485	0.0375	0.290556	0.00666263	RBFOX1		#N/A
rs10237271	chr7	78695935	0.264706	0.635	0.35	0.370294	0.00516102	MAGI2	intron_variant	#N/A		rs6981429	chr8	50758383	0.484615	0.269	0.004166	0.215615	0.00607971	SNTG1	intron_variant	#N/A		rs72791595	chr10	66505350	0.2	0.041	0.104167	0.159	0.00441057	CTNNA3	regulatory_region_variant	#N/A		rs34770629	chr16	6877008	0.25	0.052	0.0333333	0.198	0.00665534	RBFOX1	intron_variant	#N/A
rs8093988	chr18	52922387	0.169811	0.403	0.15	0.233189	0.00515739	DCC	upstream_gene_variant	#N/A		rs73017969	chr2	167152472	0.166667	0.034	0.0291667	0.132667	0.00607287	XIRP2	intron_variant	#N/A		rs9297015	chr6	16636780	0.166667	0.458	0.408334	0.291333	0.00440823	ATXN1	regulatory_region_variant	#N/A		rs2012465	chr8	112451853	0.647059	0.371	0.091666	0.276059	0.0066482	CSMD3		#N/A
rs995665	chr10	54426633	0.29	0.097	0.0875003	0.193	0.00515591	PCDH15	intron_variant,non_coding_transcript_variant	#N/A		rs2651613	chr3	124575853	0.410448	0.22	0.066667	0.190448	0.00606331	KALRN		#N/A		rs10832159	chr11	14016904	0.552632	0.229	0.033333	0.323632	0.00440023	SPON1	intron_variant,non_coding_transcript_variant	#N/A		rs4143626	chr8	112267249	0.566667	0.297	0.070833	0.269667	0.00664011	CSMD3	intron_variant	#N/A
rs10123109	chr9	17391175	0.313725	0.645	0.235633	0.331275	0.00514403	CNTLN	intron_variant	#N/A		rs1027941	chr2	213937945	0.230769	0.462	0.008334	0.231231	0.00606061	SPAG16		#N/A		rs9804573	chr11	43709195	0.0833333	0.378	0.029166	0.294667	0.00439621	HSD17B12	regulatory_region_variant	#N/A		rs16883290	chr8	112240367	0.147059	0.413	0.083334	0.265941	0.00663516	CSMD3	intron_variant,non_coding_transcript_variant	#N/A
rs10953684	chr7	78737678	0.490566	0.246	0.1875	0.244566	0.00513937	MAGI2	intron_variant	#N/A		rs2390548	chr2	167199229	0.166667	0.034	0.0291667	0.132667	0.00605283	XIRP2	intron_variant	#N/A		rs9464892	chr6	16389911	0.264706	0.075	0.15	0.189706	0.00439448	ATXN1	regulatory_region_variant	#N/A		rs7670089	chr4	91096080	0.176471	0.01	0.229167	0.166471	0.00663366	CCSER1		#N/A
rs1774649	chr10	54418109	0.29	0.097	0.0875003	0.193	0.0051206	PCDH15	intron_variant,non_coding_transcript_variant	#N/A		rs10835232	chr11	3878903	0.530769	0.321	0.1125	0.209769	0.00603538	STIM1		#N/A		rs3127558	chr1	48889803	0.305556	0.071	0.116667	0.234556	0.00438501	AGBL4		#N/A		rs11082939	chr18	52690574	0.105263	0.406	0.141667	0.300737	0.00662756	DCC	intron_variant	#N/A
rs79061379	chr2	167194951	0.186047	0.024	0.0291667	0.162047	0.00510889	XIRP2	intron_variant	#N/A		rs632383	chr1	245028944	0.114754	0.324	0.303161	0.209246	0.00603366	EFCAB2	intron_variant	#N/A		rs10997264	chr10	66624101	0.55	0.243	0.04123	0.307	0.00436681	CTNNA3	intron_variant	#N/A		rs11189813	chr10	98772876	0.294118	0.112	0.116667	0.182118	0.00662711	HPSE2	intron_variant	#N/A
rs7874453	chr9	17372962	0.568627	0.303	0.125	0.265627	0.00510336	CNTLN		#N/A		rs79253424	chr6	75309245	0.119048	0.015	0.0333333	0.104048	0.00603173	FILIP1	regulatory_region_variant	#N/A		rs3121520	chr1	48892951	0.305556	0.071	0.116667	0.234556	0.00436092	AGBL4		#N/A		rs56094101	chr8	112369176	0.625	0.344	0.119047	0.281	0.00661942	CSMD3	intron_variant	#N/A
rs10469912	chr2	50053835	0.480769	0.234	0.054166	0.246769	0.00504718	NRXN1		#N/A		rs1846891	chr3	124680550	0.0909091	0.291	0.045834	0.200091	0.00601254	KALRN	downstream_gene_variant	#N/A		rs9341515	chr6	75361045	0.657895	0.347	0.091666	0.310895	0.00434567	FILIP1	intron_variant,non_coding_transcript_variant	#N/A		rs17234208	chr16	6867896	0.25	0.052	0.0333333	0.198	0.00658454	RBFOX1	intron_variant	#N/A
rs2190663	chr7	78692765	0.31	0.655	0.354167	0.345	0.00504451	MAGI2	intron_variant	#N/A		rs7588368	chr2	167101551	0.330645	0.146	0.1875	0.184645	0.00601093	XIRP2	intron_variant	#N/A		rs1878765	chr11	43773042	0.0263158	0.331	0.133333	0.304684	0.00434254	HSD17B12		#N/A		rs143564216	chr18	53309287	0.166667	0.016	0.0166667	0.150667	0.00658324	DCC	intron_variant	#N/A
rs57447691	chr6	159229690	0.169811	0.038	0.0416667	0.131811	0.00503467	FNDC1	downstream_gene_variant	#N/A		rs13289676	chr9	29077249	0.23913	0.083	0	0.15613	0.00600927	LINGO2	intergenic_variant	#N/A		rs13089290	chr3	175146967	0.526316	0.224	0.145833	0.302316	0.00433942	NAALADL2	intron_variant,non_coding_transcript_variant	#N/A		rs2515347	chr11	58561256	0.625	0.287	0.070834	0.338	0.00656982	LPXN		#N/A
rs4971648	chr2	50112378	0.192308	0.411	0.066667	0.218692	0.00503405	NRXN1	intron_variant	#N/A		rs10174075	chr2	213916485	0.223881	0.459	0.045834	0.235119	0.00599464	SPAG16		#N/A		rs2394219	chr10	66620352	0.538462	0.234	0.041667	0.304462	0.00433884	CTNNA3	intron_variant	#N/A		rs6831925	chr4	98026250	0.5	0.225	0.196376	0.275	0.00656622	STPG2	downstream_gene_variant	#N/A
rs442324	chr6	159264128	0.424528	0.168	0.2375	0.256528	0.00502793	FNDC1		#N/A		rs10968893	chr9	29026191	0.536765	0.33	0.181034	0.206765	0.00597015	LINGO2	intergenic_variant	#N/A		rs11750837	chr5	37689048	0.605263	0.262	0.054166	0.343263	0.00433745	WDR70	intron_variant,non_coding_transcript_variant	#N/A		rs67086799	chr2	228134460	0.236842	0.543	0.175	0.306158	0.00656486	SPHKAP	intron_variant	#N/A
rs528450	chr6	165364757	0.480769	0.231	0.020833	0.249769	0.00502513	PDE10A	intron_variant	#N/A		rs1816210	chr2	213826540	0.222222	0.429	0.020833	0.206778	0.00593792	SPAG16	intron_variant,NMD_transcript_variant	#N/A		rs72793605	chr10	66506104	0.2	0.041	0.104167	0.159	0.00433358	CTNNA3	intron_variant	#N/A		rs888254	chr8	112263037	0.588235	0.274	0.046695	0.314235	0.00656455	CSMD3	intron_variant	#N/A
rs8086158	chr18	68863342	0.455556	0.199	0.129167	0.256556	0.00500617	CCDC102B	intron_variant	#N/A		rs4131261	chr8	25875179	0.392308	0.17	0.0375	0.222308	0.00593178	EBF2	intron_variant	Inguinal hernia		rs76363631	chr6	16390220	0.264706	0.075	0.15	0.189706	0.00432635	ATXN1	regulatory_region_variant	#N/A		rs55650999	chr18	52686585	0.105263	0.406	0.141667	0.300737	0.00655138	DCC	intron_variant	#N/A
rs1539318	chr10	54380025	0.2	0.057	0.0625	0.143	0.00500576	PCDH15		#N/A		rs10835256	chr11	3893743	0.460317	0.263	0.216666	0.197317	0.00592136	STIM1	intron_variant	#N/A		rs34584308	chr5	147259444	0.388889	0.118	0.045833	0.270889	0.00430856	STK32A	intron_variant	#N/A		rs28367231	chr4	97924575	0.555556	0.274	0.170833	0.281556	0.00654909	STPG2	intron_variant	#N/A
rs10267607	chr7	78719739	0.244898	0.574	0.328305	0.329102	0.00500463	MAGI2	intron_variant	#N/A		rs10185070	chr2	213884453	0.212121	0.434	0.00145	0.221879	0.00592034	SPAG16		#N/A		rs872160	chr2	179615115	0.605263	0.311	0.070834	0.294263	0.00428872	ZNF385B	intron_variant,non_coding_transcript_variant	#N/A		rs10086302	chr8	112455378	0.285714	0.629	0.091666	0.343286	0.00653595	CSMD3		#N/A
rs10756874	chr9	17356477	0.57	0.303	0.125	0.267	0.00500026	CNTLN		#N/A		rs7331137	chr13	101358502	0.365079	0.179	0.216667	0.186079	0.00592029	NALCN	intron_variant,non_coding_transcript_variant	#N/A		rs7725465	chr5	37669896	0.611111	0.266	0.025862	0.345111	0.0042735	WDR70	intron_variant,non_coding_transcript_variant	#N/A		rs11097583	chr4	97851213	0.368421	0.132	0.029166	0.236421	0.00653256	STPG2	intron_variant	#N/A
rs28371046	chr18	52912762	0.169811	0.422	0.170833	0.252189	0.00499896	DCC	intron_variant	#N/A		rs1429931	chr2	167181055	0.166667	0.034	0.0291667	0.132667	0.00591253	XIRP2	regulatory_region_variant	#N/A		rs7651841	chr3	175143902	0.53125	0.212	0.115942	0.31925	0.00426901	NAALADL2	intron_variant,non_coding_transcript_variant	#N/A		rs13101766	chr4	98036545	0.5	0.226	0.220833	0.274	0.00653214	STPG2	intron_variant	#N/A
rs10166472	chr2	50063770	0.480392	0.235	0.070833	0.245392	0.00499745	NRXN1		#N/A		rs115339873	chr2	167174782	0.166667	0.034	0.0291667	0.132667	0.00587245	XIRP2	intron_variant	#N/A		rs4755744	chr11	43796180	0.0263158	0.331	0.133333	0.304684	0.00425569	HSD17B12		#N/A		rs12606907	chr18	52671456	0.166667	0.439	0.129167	0.272333	0.00652884	DCC	intron_variant	#N/A
rs4921946	chr8	18656776	0.54717	0.32	0.143678	0.22717	0.00499718	PSD3	regulatory_region_variant	#N/A		rs519745	chr13	101320703	0.210938	0.42	0.275	0.209062	0.00586988	NALCN	intron_variant,non_coding_transcript_variant	#N/A		rs1518822	chr11	43850247	0.025	0.321	0.116667	0.296	0.00425151	HSD17B12		#N/A		rs3935857	chr6	75345780	0.657895	0.378	0.1125	0.279895	0.00652032	FILIP1		#N/A
rs8088575	chr18	68846019	0.65	0.427	0.120833	0.223	0.00498532	CCDC102B		#N/A		rs58509778	chr9	29088111	0.242188	0.084	0.0028736	0.158188	0.00586447	LINGO2	intergenic_variant	#N/A		rs7798141	chr7	3373392	0.657895	0.355	0.1	0.302895	0.00423689	SDK1	intron_variant	#N/A		rs1541365	chr4	91158418	0.5	0.206	0.133333	0.294	0.00650692	CCSER1		#N/A
rs11662873	chr18	52929304	0.169811	0.403	0.15	0.233189	0.00497955	DCC	intron_variant,non_coding_transcript_variant	#N/A		rs598574	chr1	245032749	0.180328	0.388	0.158333	0.207672	0.00586412	EFCAB2	intron_variant	#N/A		rs10822859	chr10	66625924	0.529412	0.239	0.050288	0.290412	0.00423191	CTNNA3	intron_variant	#N/A		rs11721726	chr4	98075163	0.5	0.21	0.2375	0.29	0.00650209	STPG2	intron_variant	#N/A
rs73017953	chr2	167150285	0.173469	0.022	0.0125	0.151469	0.00497768	XIRP2	intron_variant	#N/A		rs77959865	chr2	167145445	0.156716	0.027	0.0136495	0.129716	0.0058473	XIRP2	upstream_gene_variant	#N/A		rs9477108	chr6	16387074	0.285714	0.083	0.170833	0.202714	0.00422932	ATXN1	regulatory_region_variant	#N/A		rs28416660	chr4	97978374	0.555556	0.274	0.170833	0.281556	0.00649164	STPG2	intron_variant	#N/A
rs294903	chr6	159250376	0.424528	0.149	0.258333	0.275528	0.00496866	FNDC1		#N/A		rs1033069	chr2	213900484	0.223881	0.459	0.045834	0.235119	0.00583688	SPAG16		#N/A		rs6937768	chr6	75390434	0.657895	0.347	0.091666	0.310895	0.0042215	FILIP1	downstream_gene_variant	#N/A		rs11876127	chr18	52699322	0.105263	0.406	0.141667	0.300737	0.0064752	DCC	intron_variant	#N/A
rs480613	chr6	165531832	0.32	0.135	0.108333	0.185	0.00496411	PDE10A		#N/A		rs73017976	chr2	167152781	0.166667	0.034	0.0291667	0.132667	0.00583236	XIRP2	intron_variant	#N/A		rs17105136	chr1	48911042	0.305556	0.069	0.0791667	0.236556	0.00421181	AGBL4	intron_variant	#N/A		rs62098037	chr18	53368355	0.447368	0.195	0.275	0.252368	0.00645315	DCC	intron_variant	#N/A
rs10237620	chr7	78746656	0.264706	0.639	0.3	0.374294	0.00495458	MAGI2	regulatory_region_variant	#N/A		rs11711670	chr3	124655368	0.226562	0.43	0.216667	0.203438	0.00583198	KALRN	intron_variant	#N/A		rs1965268	chr3	175152884	0.5	0.222	0.099276	0.278	0.00421156	NAALADL2	intron_variant,non_coding_transcript_variant	#N/A		rs7601291	chr2	228117103	0.233333	0.561	0.193966	0.327667	0.00645161	SPHKAP	intron_variant	#N/A
rs7858530	chr9	17354398	0.57	0.303	0.125	0.267	0.00494871	CNTLN		#N/A		rs576872	chr1	245059762	0.215385	0.418	0.420834	0.202615	0.00583009	EFCAB2	regulatory_region_variant	#N/A		rs12803890	chr11	14017906	0.552632	0.229	0.033333	0.323632	0.00420892	SPON1	intron_variant,non_coding_transcript_variant	#N/A		rs11783519	chr8	112276109	0.575	0.297	0.070833	0.278	0.00645039	CSMD3	intron_variant	#N/A
rs537956	chr6	165531968	0.32	0.135	0.108333	0.185	0.00493922	PDE10A		#N/A		rs12033265	chr1	245072574	0.279412	0.508	0.3125	0.228588	0.0058256	EFCAB2		#N/A		rs13021168	chr2	179615307	0.605263	0.311	0.070834	0.294263	0.0042078	ZNF385B	intron_variant,non_coding_transcript_variant	#N/A		rs72927217	chr18	53341954	0.361111	0.12	0.016523	0.241111	0.00643777	DCC	intron_variant	#N/A
rs17266000	chr2	167150113	0.173469	0.022	0.0125	0.151469	0.00493817	XIRP2	intron_variant	#N/A		rs10497311	chr2	167153202	0.166667	0.034	0.0291667	0.132667	0.00581232	XIRP2	intron_variant	#N/A		rs7651836	chr3	175143894	0.53125	0.212	0.115942	0.31925	0.00420334	NAALADL2	intron_variant,non_coding_transcript_variant	#N/A		rs28772874	chr4	97923615	0.555556	0.274	0.170833	0.281556	0.00643419	STPG2	intron_variant	#N/A
rs13250892	chr8	18646227	0.461538	0.217	0.129167	0.244538	0.00492575	PSD3	intron_variant	#N/A		rs1593690	chr2	213883863	0.2	0.447	0.025	0.247	0.00580215	SPAG16		#N/A		rs12267506	chr10	66682827	0.294118	0.067	0.0416666	0.227118	0.00420168	CTNNA3	intron_variant	#N/A		rs6825238	chr4	97858714	0.368421	0.132	0.029166	0.236421	0.00642887	STPG2	intron_variant	#N/A
rs73017934	chr2	167147308	0.173469	0.022	0.0125	0.151469	0.00489867	XIRP2	intron_variant	#N/A		rs111526953	chr2	167156191	0.166667	0.034	0.0291667	0.132667	0.00579228	XIRP2		#N/A		rs10059785	chr5	147266799	0.388889	0.118	0.045833	0.270889	0.00419052	STK32A	intron_variant	#N/A		rs9991847	chr4	91166614	0.5	0.206	0.147826	0.294	0.00640364	CCSER1		#N/A
rs294890	chr6	159256466	0.424528	0.149	0.258333	0.275528	0.00489222	FNDC1		#N/A		rs534970	chr13	101315830	0.210938	0.42	0.275	0.209062	0.00578836	NALCN	intron_variant,non_coding_transcript_variant	#N/A		rs7519393	chr1	48909819	0.305556	0.069	0.0791667	0.236556	0.00418532	AGBL4	intron_variant	#N/A		rs201040794	chr18	53340069	0.352941	0.117	0.0125	0.235941	0.00639425	DCC		#N/A
rs79259375	chr7	79035377	0.125	0	0	0.125	0.00488587	MAGI2	intron_variant	#N/A		rs10497312	chr2	167157020	0.166667	0.034	0.0291667	0.132667	0.00577224	XIRP2	intron_variant	#N/A		rs1934375	chr1	48819352	0.28125	0.061	0.1	0.22025	0.00418494	AGBL4	intron_variant	#N/A		rs1426660	chr4	97955641	0.555556	0.274	0.170833	0.281556	0.00637674	STPG2	intron_variant	#N/A
rs1539895	chr18	68846532	0.442308	0.181	0.15	0.261308	0.00487025	CCDC102B	intron_variant	#N/A		rs13257257	chr8	25843111	0.392308	0.17	0.0375	0.222308	0.00576701	EBF2	downstream_gene_variant	Inguinal hernia		rs12486831	chr3	174885000	0.5	0.205	0.029167	0.295	0.00418251	NAALADL2	intron_variant,non_coding_transcript_variant	#N/A		rs7661264	chr4	98040423	0.5	0.226	0.220833	0.274	0.00637661	STPG2	intron_variant	#N/A
rs59973985	chr2	49949238	0.566038	0.329	0.1875	0.237038	0.00486973	NRXN1	intron_variant,non_coding_transcript_variant	#N/A		rs7013183	chr8	50735326	0.492188	0.246	0.0375	0.246188	0.0057617	SNTG1	intron_variant	#N/A		rs117166830	chr6	75388659	0.21875	0.02	0.0333333	0.19875	0.00417014	FILIP1	downstream_gene_variant	#N/A		rs2052339	chr8	112285664	0.575	0.297	0.070833	0.278	0.00635553	CSMD3	intron_variant	#N/A
rs1155282	chr2	167147023	0.173469	0.022	0.0125	0.151469	0.00485916	XIRP2	intron_variant	#N/A		rs13249863	chr8	3580557	0.215385	0.407	0.1625	0.191615	0.00575395	CSMD1	intron_variant	#N/A		rs7110437	chr11	43759003	0.0263158	0.331	0.133333	0.304684	0.00416884	HSD17B12		#N/A		rs12290872	chr11	58541870	0.625	0.287	0.070834	0.338	0.00635083	LPXN	intron_variant,NMD_transcript_variant	#N/A
rs10254541	chr7	79033760	0.125	0	0	0.125	0.00485455	MAGI2	intron_variant	#N/A		rs16853095	chr2	167156324	0.166667	0.034	0.0291667	0.132667	0.00575219	XIRP2	intron_variant	#N/A		rs4926766	chr1	48850607	0.305556	0.071	0.116667	0.234556	0.00416817	AGBL4		#N/A		rs34724829	chr2	228116598	0.323529	0.101	0.004167	0.222529	0.00633914	SPHKAP	intron_variant	#N/A
rs605482	chr9	17290981	0.568627	0.301	0.108333	0.267627	0.00484561	CNTLN	intron_variant	#N/A		rs583785	chr1	245010009	0.215385	0.412	0.2	0.196615	0.00572854	EFCAB2		#N/A		rs11597952	chr10	66511898	0.2	0.041	0.104167	0.159	0.00414659	CTNNA3	intron_variant	#N/A		rs10028692	chr4	98041434	0.5	0.226	0.220833	0.274	0.00633773	STPG2	intron_variant	#N/A
rs7866003	chr9	120908227	0.163265	0.418	0.220833	0.254735	0.00483987	TRAF1		#N/A		rs1027939	chr2	213937862	0.227273	0.462	0.008334	0.234727	0.0057041	SPAG16		#N/A		rs10788896	chr1	48851567	0.305556	0.071	0.116667	0.234556	0.00414408	AGBL4		#N/A		rs477147	chr10	98674768	0.315789	0.113	0.0958337	0.202789	0.00633167	HPSE2		#N/A
rs11887362	chr2	50222743	0.204082	0.028	0.0791667	0.176082	0.00483225	NRXN1	intron_variant	#N/A		rs4288384	chr8	25847542	0.375	0.185	0.004167	0.19	0.00566572	EBF2	intron_variant	Inguinal hernia		rs10822854	chr10	66623783	0.55	0.234	0.041667	0.316	0.00413223	CTNNA3	intron_variant	#N/A		rs12994876	chr2	228106362	0.368421	0.132	0.024637	0.236421	0.00632518	SPHKAP	intron_variant	#N/A
rs753490854	chr7	79033959	0.125	0	0	0.125	0.0048295	MAGI2		#N/A		rs13010563	chr2	213927637	0.213115	0.436	0.004167	0.222885	0.00565124	SPAG16	intron_variant,non_coding_transcript_variant	#N/A		rs10059845	chr5	147266814	0.388889	0.118	0.045833	0.270889	0.0041315	STK32A	intron_variant	#N/A		rs80047508	chr4	97845468	0.323529	0.099	0.0375	0.224529	0.00631871	STPG2	intron_variant	#N/A
rs12668963	chr7	78687564	0.313725	0.666	0.2375	0.352275	0.00482509	MAGI2	intron_variant	#N/A		rs59626436	chr7	38871898	0.106061	0.316	0.416667	0.209939	0.00564972	VPS41	intron_variant	#N/A		rs12294299	chr11	43686010	0.0789474	0.378	0.029166	0.299053	0.00412145	HSD17B12	intron_variant,non_coding_transcript_variant	#N/A		rs2958171	chr18	55405601	0.675	0.4	0.016667	0.275	0.00631769	TCF4	upstream_gene_variant	#N/A
rs59955534	chr18	68916372	0.254717	0.055	0.141666	0.199717	0.00482402	CCDC102B	intron_variant	#N/A		rs17418903	chr9	29075174	0.241935	0.083	0	0.158935	0.00564726	LINGO2	intergenic_variant	#N/A		rs11205560	chr1	48862806	0.305556	0.071	0.116667	0.234556	0.00411999	AGBL4		#N/A		rs12614184	chr2	228124044	0.235294	0.525	0.208396	0.289706	0.0063067	SPHKAP	intron_variant	#N/A
rs17151887	chr7	79035004	0.125	0	0	0.125	0.00481697	MAGI2	intron_variant	#N/A		rs4910859	chr11	3901907	0.427536	0.233	0.15	0.194536	0.00564471	STIM1	intron_variant	#N/A		rs6485464	chr11	43803931	0.0263158	0.331	0.133333	0.304684	0.00408199	HSD17B12		#N/A		rs12512865	chr4	91165896	0.5	0.206	0.133333	0.294	0.00630035	CCSER1		#N/A
rs294894	chr6	159253872	0.424528	0.149	0.258333	0.275528	0.00481578	FNDC1		#N/A		rs2787119	chr13	101354966	0.325397	0.156	0.258333	0.169397	0.0056372	NALCN	intron_variant,non_coding_transcript_variant	#N/A		rs7798418	chr7	3347416	0.710526	0.411	0.058333	0.299526	0.00408163	SDK1	intron_variant	#N/A		rs11723283	chr4	98080466	0.5	0.225	0.196376	0.275	0.00629638	STPG2	intron_variant	#N/A
rs56078362	chr18	68943746	0.292453	0.058	0.175	0.234453	0.00480668	CCDC102B	intron_variant	#N/A		rs584113	chr3	124622301	0.336066	0.155	0.020834	0.181066	0.00561422	KALRN		#N/A		rs1934389	chr1	48860221	0.305556	0.071	0.116667	0.234556	0.0040718	AGBL4		#N/A		rs7818544	chr8	112470942	0.631579	0.368	0.008333	0.263579	0.00628931	CSMD3	upstream_gene_variant	#N/A
rs12621397	chr2	50063827	0.480392	0.235	0.070833	0.245392	0.00479347	NRXN1		#N/A		rs616540	chr1	245033107	0.179688	0.388	0.158333	0.208312	0.0056128	EFCAB2	intron_variant	#N/A		rs12140723	chr1	48956142	0.28125	0.059	0.0625	0.22225	0.00405598	AGBL4	intron_variant	#N/A		rs117116780	chr9	8754572	0.147059	0	0	0.147059	0.00628889	PTPRD	intron_variant	#N/A
rs13426143	chr2	50265240	0.205882	0.028	0.0791667	0.177882	0.00477108	NRXN1	intron_variant	#N/A		rs11775633	chr8	50790719	0.5	0.257	0.016667	0.243	0.00558285	SNTG1	intron_variant	#N/A		rs10232765	chr7	3376643	0.684211	0.399	0.166667	0.285211	0.00404671	SDK1	intron_variant	#N/A		rs10170286	chr2	228138760	0.235294	0.542	0.180435	0.306706	0.00627943	SPHKAP	intron_variant	#N/A
rs1563027	chr2	50086961	0.201923	0.428	0.068116	0.226077	0.00475436	NRXN1	intron_variant	#N/A		rs60571108	chr9	29070447	0.241935	0.083	0	0.158935	0.00557486	LINGO2	intergenic_variant	#N/A		rs16826157	chr3	175694149	0.210526	0.018	0.0041666	0.192526	0.00403275	NAALADL2	intron_variant	#N/A		rs11783495	chr8	112276087	0.575	0.297	0.070833	0.278	0.00626067	CSMD3		#N/A
rs1487755	chr8	18645257	0.438776	0.236	0.15	0.202776	0.00474744	PSD3	intron_variant	#N/A		rs10835245	chr11	3887850	0.461538	0.263	0.216666	0.198538	0.00556608	STIM1	intron_variant	#N/A		rs6684886	chr1	48865462	0.305556	0.071	0.116667	0.234556	0.00402361	AGBL4		#N/A		rs11097600	chr4	98038413	0.5	0.226	0.220833	0.274	0.00625996	STPG2	intron_variant	#N/A
rs11151473	chr18	68937647	0.470588	0.215	0.075	0.255588	0.00474699	CCDC102B		#N/A		rs4541712	chr6	75336752	0.532258	0.321	0.1125	0.211258	0.00554977	FILIP1		#N/A		rs10832160	chr11	14018293	0.552632	0.229	0.033333	0.323632	0.0040176	SPON1	intron_variant,non_coding_transcript_variant	#N/A		rs11777501	chr8	112373639	0.633333	0.355	0.108333	0.278333	0.0062483	CSMD3		#N/A
rs478561	chr6	165526927	0.320755	0.135	0.108333	0.185755	0.00474016	PDE10A		#N/A		rs10965148	chr9	21821282	0.253968	0.444	0.25	0.190032	0.00554313	MTAP	intron_variant	#N/A		rs5008483	chr6	75331355	0.638889	0.334	0.104167	0.304889	0.00399514	FILIP1	intron_variant,non_coding_transcript_variant	#N/A		rs12344061	chr9	10243927	0.552632	0.268	0.025	0.284632	0.00621404	PTPRD		#N/A
rs2045003	chr2	50090147	0.192308	0.411	0.066667	0.218692	0.00473793	NRXN1	intron_variant	#N/A		rs7579088	chr2	213926290	0.25	0.466	0.030891	0.216	0.00554017	SPAG16		#N/A		rs12532848	chr7	3334188	0.625	0.313	0.1375	0.312	0.00396856	SDK1	upstream_gene_variant	#N/A		rs12294299	chr11	43686010	0.0833333	0.368	0.029166	0.284667	0.00621272	HSD17B12	intron_variant,non_coding_transcript_variant	#N/A
rs10105809	chr8	18656169	0.558824	0.33	0.033333	0.228824	0.00472509	PSD3	intron_variant	#N/A		rs2372258	chr2	213853014	0.198529	0.447	0.025	0.248471	0.00551204	SPAG16	intron_variant,NMD_transcript_variant	#N/A		rs2394217	chr10	66627203	0.575	0.253	0.049276	0.322	0.00396301	CTNNA3	regulatory_region_variant	#N/A		rs10933239	chr2	228156657	0.25	0.569	0.333333	0.319	0.0062028	SPHKAP	intron_variant	#N/A
rs12546901	chr8	25848580	0.413462	0.187	0.004167	0.226462	0.00472218	EBF2	intron_variant	Inguinal hernia		rs3936201	chr8	25847740	0.375	0.185	0.004167	0.19	0.00550834	EBF2	intron_variant	Inguinal hernia		rs1914773	chr11	43844744	0.0333333	0.341	0.15	0.307667	0.00395517	HSD17B12		#N/A		rs7690657	chr4	91153986	0.5	0.206	0.133333	0.294	0.00619707	CCSER1		#N/A
rs1715989	chr2	50202472	0.462264	0.199	0.129167	0.263264	0.00469757	NRXN1		#N/A		rs55727410	chr9	29073444	0.241935	0.083	0	0.158935	0.00550246	LINGO2	intergenic_variant	#N/A		rs10281401	chr7	3376541	0.657895	0.355	0.1	0.302895	0.00395443	SDK1		#N/A		rs10119977	chr9	8756399	0.147059	0	0	0.147059	0.00617856	PTPRD	intron_variant	#N/A
rs10825315	chr10	54368461	0.201923	0.057	0.0625	0.144923	0.00469199	PCDH15	intron_variant,non_coding_transcript_variant	#N/A		rs10835247	chr11	3889076	0.538462	0.327	0.100724	0.211462	0.0054804	STIM1		#N/A		rs1934388	chr1	48860076	0.305556	0.071	0.116667	0.234556	0.00395133	AGBL4		#N/A		rs12790816	chr11	58532433	0.6	0.263	0.095546	0.337	0.00617502	LPXN	intron_variant,NMD_transcript_variant	#N/A
rs9416336	chr10	54429378	0.28	0.101	0.0920293	0.179	0.00468604	PCDH15	intron_variant,non_coding_transcript_variant	#N/A		rs10927383	chr1	245075401	0.279412	0.496	0.291667	0.216588	0.0054768	EFCAB2		#N/A		rs4712291	chr6	16682449	0.558824	0.262	0.116666	0.296824	0.00394764	ATXN1	intron_variant,non_coding_transcript_variant	#N/A		rs11785419	chr8	112375104	0.575	0.297	0.070833	0.278	0.00616581	CSMD3	intron_variant	#N/A
rs1740811	chr6	165368034	0.481132	0.231	0.020833	0.250132	0.00466619	PDE10A	intron_variant	#N/A		rs6698137	chr1	244971513	0.230159	0.435	0.241667	0.204841	0.00546287	EFCAB2		#N/A		rs79251791	chr13	95452693	0.176471	0.032	0.0833333	0.144471	0.0039448	CLDN10	intron_variant	#N/A		rs4801149	chr18	55395998	0.657895	0.374	0.12931	0.283895	0.00615808	TCF4	regulatory_region_variant	#N/A
rs12967235	chr18	68941436	0.471698	0.2	0.140086	0.271698	0.0046608	CCDC102B		#N/A		rs10958059	chr8	50719590	0.362069	0.17	0.054167	0.192069	0.00545004	SNTG1	intron_variant	#N/A		rs1515282	chr2	179656917	0.368421	0.097	0.0916663	0.271421	0.00393185	ZNF385B	intron_variant,non_coding_transcript_variant	#N/A		rs12620465	chr2	228124092	0.235294	0.542	0.180435	0.306706	0.00613672	SPHKAP	intron_variant	#N/A
rs13274103	chr8	18658330	0.56	0.342	0.1375	0.218	0.00465658	PSD3	intron_variant	#N/A		rs3900787	chr9	21828111	0.253846	0.444	0.25	0.190154	0.00544588	MTAP	intron_variant	#N/A		rs10822856	chr10	66624215	0.55	0.234	0.041667	0.316	0.00392562	CTNNA3	intron_variant	#N/A		rs72892930	chr4	97902782	0.368421	0.132	0.029166	0.236421	0.00611779	STPG2	intron_variant	#N/A
rs2410594	chr8	18629069	0.55102	0.311	0.0125	0.24002	0.00464684	PSD3	intron_variant	#N/A		rs6461386	chr7	18844067	0.537879	0.33	0.181034	0.207879	0.00542741	HDAC9	intron_variant,non_coding_transcript_variant	Cortical surface area		rs5008482	chr6	75331353	0.638889	0.334	0.104167	0.304889	0.00390829	FILIP1	intron_variant,non_coding_transcript_variant	#N/A		rs9955368	chr18	52675243	0.138889	0.422	0.16954	0.283111	0.00611529	DCC	intron_variant	#N/A
rs7577527	chr2	167186391	0.1875	0.024	0.0291667	0.1635	0.00463264	XIRP2	intron_variant	#N/A		rs6765865	chr3	124579159	0.205882	0.405	0.020834	0.199118	0.00542005	KALRN	intron_variant,non_coding_transcript_variant	Monocyte count		rs59829323	chr5	37690733	0.617647	0.262	0.054166	0.355647	0.00390371	WDR70	intron_variant,non_coding_transcript_variant	#N/A		rs12341000	chr9	8757054	0.147059	0	0	0.147059	0.00610133	PTPRD	intron_variant	#N/A
rs10106045	chr8	18656423	0.557692	0.32	0.15	0.237692	0.00462625	PSD3	intron_variant	#N/A		rs10757787	chr9	29078700	0.523077	0.322	0.163793	0.201077	0.00541397	LINGO2	intergenic_variant	#N/A		rs7087723	chr10	66633001	0.46875	0.183	0.041666	0.28575	0.00385976	CTNNA3	intron_variant	#N/A		rs2958175	chr18	55407727	0.710526	0.409	0.122126	0.301526	0.00609431	TCF4	intron_variant	#N/A
rs4971551	chr2	50056347	0.481132	0.234	0.054166	0.247132	0.00460829	NRXN1		#N/A		rs2986328	chr13	110660136	0.226562	0.086	0.145834	0.140562	0.00541154	CARS2	intron_variant,non_coding_transcript_variant	#N/A		rs6699910	chr1	48960702	0.285714	0.059	0.0625	0.226714	0.00384731	AGBL4	intron_variant	#N/A		rs7663178	chr4	91149193	0.5	0.206	0.147826	0.294	0.00609378	CCSER1		#N/A
rs557104	chr6	165355937	0.490741	0.228	0.005029	0.262741	0.00460637	PDE10A	intron_variant	#N/A		rs2028015	chr7	18871438	0.470588	0.265	0.033333	0.205588	0.0053839	HDAC9	intron_variant,non_coding_transcript_variant	#N/A		rs1812819	chr5	37546941	0.1875	0.539	0.2	0.3515	0.0038446	WDR70		#N/A		rs28622458	chr4	97995500	0.558824	0.274	0.170833	0.284824	0.0060895	STPG2	intron_variant	#N/A
rs7566229	chr2	50070495	0.480769	0.235	0.070833	0.245769	0.0045895	NRXN1		#N/A		rs75330344	chr2	167090575	0.169118	0.034	0.0291667	0.135118	0.00537139	XIRP2	intron_variant	#N/A		rs74382586	chr13	95449062	0.264706	0.052	0.05	0.212706	0.00383305	CLDN10	intron_variant	#N/A		rs59104317	chr11	58566615	0.575	0.271	0.0875	0.304	0.00608292	LPXN	intron_variant,NMD_transcript_variant	#N/A
rs1943110	chr18	52896509	0.166667	0.422	0.170833	0.255333	0.00458238	DCC	intron_variant,NMD_transcript_variant	#N/A		rs11904549	chr2	213920486	0.223077	0.459	0.045834	0.235923	0.00536362	SPAG16		#N/A		rs12800235	chr11	43726362	0.03125	0.329	0.095834	0.29775	0.00382574	HSD17B12	intron_variant,non_coding_transcript_variant	#N/A		rs34164999	chr16	6875423	0.5	0.247	0.0625	0.253	0.00607903	RBFOX1	intron_variant	#N/A
rs10733931	chr10	54409027	0.264151	0.095	0.104167	0.169151	0.00457769	PCDH15		#N/A		rs4545174	chr9	29080756	0.241935	0.083	0	0.158935	0.00535766	LINGO2	intergenic_variant	#N/A		rs7931097	chr11	43835868	0.0526316	0.352	0.166667	0.299368	0.00382468	HSD17B12		#N/A		rs72674703	chr8	112320895	0.59375	0.329	0.104166	0.26475	0.00606974	CSMD3	intron_variant,non_coding_transcript_variant	#N/A
rs67193562	chr10	54425996	0.292453	0.097	0.0875003	0.195453	0.00457322	PCDH15	intron_variant,non_coding_transcript_variant	#N/A		rs1877050	chr2	213965041	0.223881	0.462	0.008334	0.238119	0.00534759	SPAG16		#N/A		rs7804333	chr7	3350914	0.583333	0.272	0.070833	0.311333	0.00378231	SDK1	intron_variant	#N/A		rs10001397	chr4	91148528	0.472222	0.213	0.126436	0.259222	0.00606761	CCSER1		#N/A
rs12541705	chr8	25852194	0.413462	0.187	0.004167	0.226462	0.00456477	EBF2	intron_variant	Inguinal hernia		rs10497309	chr2	167151791	0.15873	0.027	0.0125	0.13173	0.00532588	XIRP2	intron_variant	#N/A		rs2237166	chr6	16646927	0.194444	0.598	0.091666	0.403556	0.00377358	ATXN1	intron_variant,non_coding_transcript_variant	#N/A		rs12345759	chr9	8756948	0.147059	0	0	0.147059	0.0060572	PTPRD	intron_variant	#N/A
rs455162	chr6	159271527	0.423077	0.166	0.220834	0.257077	0.00454908	FNDC1		#N/A		rs11998315	chr8	3597717	0.344828	0.167	0.328261	0.177828	0.00530941	CSMD1	intron_variant	#N/A		rs61569012	chr6	75342446	0.21875	0.02	0.0333333	0.19875	0.00375313	FILIP1	intron_variant	#N/A		rs111649630	chr4	91148866	0.0666667	0.34	0.245833	0.273333	0.00604061	CCSER1		#N/A
rs17039564	chr2	49959366	0.567308	0.329	0.1875	0.238308	0.00454509	NRXN1	intron_variant,non_coding_transcript_variant	#N/A		rs10932516	chr2	213939192	0.308824	0.524	0.041667	0.215176	0.00530856	SPAG16		#N/A		rs3827482	chr3	175143194	0.5	0.197	0.120833	0.303	0.00374804	NAALADL2	intron_variant,non_coding_transcript_variant	#N/A		rs58000229	chr9	8770276	0.147059	0	0	0.147059	0.00603513	PTPRD	intron_variant	#N/A
rs559600553	chr7	78696983	0.259615	0.636	0.333334	0.376385	0.0045417	MAGI2		#N/A		rs13087377	chr3	124633288	0.286765	0.508	0.016667	0.221235	0.00529723	KALRN	downstream_gene_variant	#N/A		rs1518814	chr11	43803083	0.025	0.331	0.133333	0.306	0.00373458	HSD17B12		Adolescent idiopathic scoliosis		rs10001701	chr4	97997720	0.558824	0.274	0.170833	0.284824	0.00603206	STPG2	intron_variant	#N/A
rs7854724	chr9	17339881	0.576087	0.303	0.125	0.273087	0.00453632	CNTLN		#N/A		rs1116359	chr2	213921913	0.238806	0.45	0.065374	0.211194	0.00529363	SPAG16		#N/A		rs10822857	chr10	66624238	0.55	0.234	0.041667	0.316	0.00371901	CTNNA3	intron_variant	#N/A		rs10505175	chr8	112423177	0.625	0.34	0.127437	0.285	0.00601765	CSMD3	intron_variant	#N/A
rs2123388	chr2	50086146	0.179245	0.412	0.05	0.232755	0.00453454	NRXN1	intron_variant	#N/A		rs73019993	chr2	167164138	0.169118	0.034	0.0291667	0.135118	0.00529122	XIRP2	intron_variant	#N/A		rs10997270	chr10	66629784	0.566667	0.258	0.020833	0.308667	0.00369967	CTNNA3	intron_variant	#N/A		rs74296344	chr6	75336088	0.1875	0.032	0.0333333	0.1555	0.00601034	FILIP1	regulatory_region_variant	#N/A
rs12778129	chr10	54346874	0.292453	0.097	0.0875003	0.195453	0.00452025	PCDH15	downstream_gene_variant	#N/A		rs16853064	chr2	167150566	0.15873	0.027	0.0125	0.13173	0.00528864	XIRP2	intron_variant	#N/A		rs12189078	chr5	37708340	0.625	0.262	0.054166	0.363	0.00368684	WDR70	intron_variant,non_coding_transcript_variant	#N/A		rs7032657	chr9	28358438	0.575	0.271	0.0875	0.304	0.00600288	LINGO2	intron_variant	#N/A
rs550108	chr6	165377323	0.481132	0.231	0.020833	0.250132	0.00448672	PDE10A	intron_variant	#N/A		rs4527962	chr9	29083067	0.241935	0.083	0	0.158935	0.00528526	LINGO2	intergenic_variant	#N/A		rs11023067	chr11	14053713	0.40625	0.154	0.054167	0.25225	0.00366592	SPON1	intron_variant,non_coding_transcript_variant	#N/A		rs4699331	chr4	98138665	0.472222	0.233	0.213362	0.239222	0.00600267	STPG2	intron_variant	#N/A
rs79872412	chr7	79000039	0.125	0	0	0.125	0.00448498	MAGI2	intron_variant	#N/A		rs56836723	chr2	167099723	0.333333	0.146	0.1875	0.187333	0.00528233	XIRP2	intron_variant	#N/A		rs1934391	chr1	48862600	0.3125	0.071	0.116667	0.2415	0.00366221	AGBL4		#N/A		rs10174522	chr2	228123895	0.236842	0.544	0.176724	0.307158	0.00599401	SPHKAP	intron_variant	#N/A
rs7243975	chr18	52923193	0.166667	0.422	0.170833	0.255333	0.00447823	DCC	upstream_gene_variant	#N/A		rs5008484	chr6	75331356	0.539062	0.327	0.125719	0.212062	0.00527229	FILIP1	intron_variant,non_coding_transcript_variant	#N/A		rs10768975	chr11	43732822	0.025	0.331	0.133333	0.306	0.00364773	HSD17B12		#N/A		rs9998242	chr4	91147525	0.5	0.206	0.133333	0.294	0.0059905	CCSER1		#N/A
rs7574241	chr2	49956368	0.555556	0.323	0.120833	0.232556	0.00447573	NRXN1	intron_variant,non_coding_transcript_variant	#N/A		rs10160415	chr11	3888536	0.462121	0.263	0.216666	0.199121	0.00527001	STIM1	intron_variant	#N/A		rs1962275	chr1	48886574	0.3125	0.071	0.116667	0.2415	0.00363812	AGBL4		#N/A		rs12344813	chr9	8756916	0.147059	0	0	0.147059	0.00597996	PTPRD	intron_variant	#N/A
rs2190662	chr7	78692748	0.306122	0.655	0.354167	0.348878	0.00445104	MAGI2	intron_variant	#N/A		rs11888203	chr2	167076334	0.382812	0.19	0.2875	0.192812	0.00526832	XIRP2	intron_variant	#N/A		rs1463529	chr3	175152149	0.533333	0.232	0.166666	0.301333	0.00363556	NAALADL2	intron_variant,non_coding_transcript_variant	#N/A		rs4699577	chr4	97925362	0.558824	0.274	0.170833	0.284824	0.00597461	STPG2	intron_variant	#N/A
rs1496779	chr7	78712235	0.240385	0.576	0.304167	0.335615	0.00444856	MAGI2	regulatory_region_variant	#N/A		rs10497320	chr2	167184396	0.169231	0.034	0.0291667	0.135231	0.00523109	XIRP2	intron_variant	#N/A		rs10832158	chr11	14016869	0.555556	0.229	0.033333	0.326556	0.00363497	SPON1	intron_variant,non_coding_transcript_variant	#N/A		rs1456210	chr4	97724781	0.558824	0.284	0.182471	0.274824	0.00597461	STPG2	intron_variant	#N/A
rs536093	chr6	165532153	0.460784	0.19	0.247126	0.270784	0.00443754	PDE10A		#N/A		rs1346330	chr2	213885635	0.198529	0.447	0.025	0.248471	0.00522193	SPAG16		#N/A		rs9290524	chr3	174904149	0.5	0.213	0.008334	0.287	0.00362457	NAALADL2	intron_variant,non_coding_transcript_variant	#N/A		rs10838154	chr11	43704069	0.0833333	0.368	0.029166	0.284667	0.00596421	HSD17B12	intron_variant,non_coding_transcript_variant	#N/A
rs294897	chr6	159251957	0.423077	0.147	0.237069	0.276077	0.00443357	FNDC1		#N/A		rs17334361	chr9	29075554	0.242188	0.083	0	0.159188	0.00521286	LINGO2	intergenic_variant	#N/A		rs28668920	chr3	174880378	0.5	0.205	0.029167	0.295	0.00361217	NAALADL2	intron_variant,non_coding_transcript_variant	#N/A		rs7870766	chr9	28436946	0.578947	0.301	0.0125	0.277947	0.00595914	LINGO2		#N/A
rs601998	chr6	165530439	0.44898	0.21	0.025	0.23898	0.00443038	PDE10A		#N/A		rs77729004	chr2	167182294	0.169231	0.034	0.0291667	0.135231	0.00521105	XIRP2	intron_variant	#N/A		rs73453748	chr6	75338134	0.222222	0.02	0.0333333	0.202222	0.00360978	FILIP1	upstream_gene_variant	#N/A		rs10186911	chr2	228123894	0.236842	0.527	0.158333	0.290158	0.00595238	SPHKAP	intron_variant	#N/A
rs3936202	chr8	25847741	0.413462	0.187	0.004167	0.226462	0.00440737	EBF2	intron_variant	Inguinal hernia		rs11135896	chr8	25860780	0.375	0.182	0.058333	0.193	0.00520833	EBF2	intron_variant	Inguinal hernia		rs2394288	chr10	66676181	0.666667	0.356	0.070833	0.310667	0.0036062	CTNNA3	intron_variant	#N/A		rs10107134	chr8	112417637	0.625	0.341	0.094828	0.284	0.00593623	CSMD3	intron_variant	#N/A
rs2717759	chr8	18603475	0.324074	0.136	0.1125	0.188074	0.00440424	PSD3		#N/A		rs2372301	chr2	213909877	0.223077	0.459	0.045834	0.235923	0.00520587	SPAG16		#N/A		rs7928523	chr11	43697551	0.0277778	0.329	0.095834	0.301222	0.00357892	HSD17B12	intron_variant,non_coding_transcript_variant	Coronary artery disease		rs2065071	chr9	10252986	0.527778	0.252	0.041667	0.275778	0.00592154	PTPRD		#N/A
rs1915218	chr2	50230298	0.208333	0.028	0.0791667	0.180333	0.00440407	NRXN1	intron_variant	#N/A		rs12623569	chr2	213930019	0.232759	0.443	0.0125	0.210241	0.00519481	SPAG16	intron_variant,non_coding_transcript_variant	#N/A		rs11205563	chr1	48866369	0.3125	0.071	0.116667	0.2415	0.00356584	AGBL4		#N/A		rs201331321	chr4	97985058	0.558824	0.274	0.170833	0.284824	0.00591716	STPG2		#N/A
rs9958218	chr18	68854731	0.285714	0.072	0.104167	0.213714	0.00440291	CCDC102B	intron_variant	#N/A		rs3936202	chr8	25847741	0.375	0.185	0.004167	0.19	0.00519358	EBF2	intron_variant	Inguinal hernia		rs9872550	chr3	175146254	0.527778	0.224	0.145833	0.303778	0.00355518	NAALADL2	regulatory_region_variant	#N/A		rs72881458	chr4	97845615	0.375	0.132	0.029166	0.243	0.00591041	STPG2	intron_variant	#N/A
rs599712	chr6	165529926	0.324074	0.136	0.116379	0.188074	0.0043918	PDE10A		#N/A		rs7491363	chr13	110672436	0.5	0.299	0.112069	0.201	0.00518219	CARS2	downstream_gene_variant	#N/A		rs78062845	chr13	95456972	0.264706	0.052	0.05	0.212706	0.00354912	CLDN10	regulatory_region_variant	#N/A		rs1336507	chr10	98773453	0.3	0.112	0.116667	0.188	0.00590617	HPSE2	intron_variant	#N/A
rs7826678	chr8	18647783	0.538462	0.289	0.033046	0.249462	0.0043573	PSD3	intron_variant	#N/A			chr2	213884130	0.203125	0.454	0.010057	0.250875	0.00518135	SPAG16		#N/A		rs62176328	chr2	179632605	0.447368	0.167	0.170833	0.280368	0.00351931	ZNF385B	intron_variant,non_coding_transcript_variant	#N/A		rs7856996	chr9	8752650	0.147059	0	0	0.147059	0.00590273	PTPRD	regulatory_region_variant	#N/A
rs294889	chr6	159256808	0.425926	0.149	0.258333	0.276926	0.00435713	FNDC1		#N/A		rs381835	chr13	110648610	0.5	0.296	0.150143	0.204	0.0051806	CARS2	intron_variant,non_coding_transcript_variant	#N/A		rs72825578	chr6	16640059	0.176471	0.496	0.4375	0.319529	0.0035179	ATXN1	regulatory_region_variant	#N/A		rs2383767	chr9	28406689	0.527778	0.222	0.495652	0.305778	0.00589226	LINGO2	intron_variant	#N/A
rs2276204	chr18	52923870	0.166667	0.403	0.15	0.236333	0.0043571	DCC	intron_variant,non_coding_transcript_variant	#N/A		rs6790058	chr3	124579018	0.204545	0.405	0.020834	0.200455	0.00517369	KALRN	intron_variant,non_coding_transcript_variant	Urine pH measurement		rs6485466	chr11	43821651	0.0277778	0.341	0.15	0.313222	0.00351571	HSD17B12		#N/A		rs6840168	chr4	91179110	0.5	0.206	0.133333	0.294	0.00588721	CCSER1		#N/A
rs11151474	chr18	68942399	0.45098	0.202	0.1625	0.24898	0.00435256	CCDC102B		#N/A		rs1429932	chr2	167181104	0.169231	0.034	0.0291667	0.135231	0.00517096	XIRP2	regulatory_region_variant	#N/A		rs10740242	chr10	66630464	0.552632	0.234	0.041667	0.318632	0.0035124	CTNNA3	regulatory_region_variant	#N/A		rs1593573	chr4	98004142	0.5	0.225	0.2	0.275	0.00587115	STPG2	intron_variant	#N/A
rs9640732	chr7	78691532	0.254902	0.634	0.356322	0.379098	0.00433526	MAGI2	intron_variant	#N/A		rs1591724	chr13	101364316	0.328125	0.156	0.258333	0.172125	0.00517067	NALCN	intron_variant,non_coding_transcript_variant	#N/A		rs17264684	chr10	66505639	0.205882	0.041	0.104167	0.164882	0.00350866	CTNNA3	regulatory_region_variant	#N/A		rs4422149	chr2	228150467	0.235294	0.543	0.175	0.307706	0.00585129	SPHKAP	intron_variant	#N/A
rs10963027	chr9	17313998	0.576923	0.303	0.125	0.273923	0.00433012	CNTLN		#N/A		rs3922992	chr9	21827407	0.230769	0.437	0.233334	0.206231	0.00516758	MTAP	intron_variant	#N/A		rs77335810	chr2	179615084	0.425	0.161	0.229167	0.264	0.0035042	ZNF385B	intron_variant,non_coding_transcript_variant	#N/A		rs9992470	chr4	98016099	0.5	0.225	0.2	0.275	0.00583226	STPG2	intron_variant	#N/A
rs7868822	chr9	120888049	0.16	0.418	0.220833	0.258	0.00432499	PHF19		#N/A		rs11761877	chr7	18869600	0.484615	0.278	0.064815	0.206615	0.00516482	HDAC9	intron_variant,non_coding_transcript_variant	#N/A		rs17179615	chr10	66505818	0.205882	0.041	0.104167	0.164882	0.00349766	CTNNA3	intron_variant	#N/A		rs10812813	chr9	28416174	0.131579	0.408	0.183333	0.276421	0.00581343	LINGO2		#N/A
rs1935467	chr10	54387271	0.204082	0.057	0.0625	0.147082	0.00431984	PCDH15		#N/A		rs3818497	chr13	110643988	0.190476	0.042	0.0458334	0.148476	0.00516067	CARS2	downstream_gene_variant	#N/A		rs11817280	chr10	66617769	0.566667	0.258	0.020833	0.308667	0.00348205	CTNNA3	upstream_gene_variant	#N/A		rs7657399	chr4	97930710	0.558824	0.274	0.170833	0.284824	0.00580226	STPG2	intron_variant	#N/A
rs17079823	chr18	68874351	0.276596	0.069	0.070833	0.207596	0.00431203	CCDC102B	intron_variant	#N/A		rs73021985	chr2	167169226	0.169231	0.034	0.0291667	0.135231	0.00515092	XIRP2	intron_variant	#N/A		rs78851859	chr13	95455633	0.264706	0.052	0.05	0.212706	0.00347814	CLDN10	intron_variant	#N/A		rs10968624	chr9	28503988	0.527778	0.235	0.0375	0.292778	0.00579374	LINGO2	intron_variant	#N/A
rs4287259	chr10	54411617	0.294118	0.097	0.0875003	0.197118	0.00429071	PCDH15		#N/A		rs529558052	chr9	29082576	0.242188	0.083	0	0.159188	0.00514046	LINGO2	intergenic_variant	#N/A		rs75658892	chr2	179612638	0.425	0.161	0.229167	0.264	0.00346345	ZNF385B	regulatory_region_variant	#N/A		rs2865952	chr4	98119154	0.5	0.227	0.067529	0.273	0.00578804	STPG2	intron_variant	#N/A
rs113102206	chr7	79023183	0.125	0	0	0.125	0.00428453	MAGI2	intron_variant	#N/A		rs74754604	chr2	167145447	0.159091	0.027	0.0125	0.132091	0.00513966	XIRP2	upstream_gene_variant	#N/A		rs56130800	chr11	43708303	0.0277778	0.329	0.095834	0.301222	0.00345551	HSD17B12	intron_variant,non_coding_transcript_variant	Waist circumference		rs7683693	chr4	91145448	0.5	0.206	0.133333	0.294	0.00578393	CCSER1		#N/A
rs10113173	chr8	18649997	0.472222	0.241	0.1	0.231222	0.00428354	PSD3	intron_variant	#N/A		rs1415872	chr13	101361013	0.328358	0.156	0.258333	0.172358	0.00513179	NALCN	intron_variant,non_coding_transcript_variant	#N/A		rs6966730	chr7	3363439	0.611111	0.282	0.0875	0.329111	0.00344504	SDK1	intron_variant	#N/A		rs7229286	chr18	52694619	0.105263	0.387	0.162357	0.281737	0.00575126	DCC	intron_variant	#N/A
rs1421574	chr2	50046929	0.481481	0.235	0.070833	0.246481	0.00428353	NRXN1		#N/A		rs73021990	chr2	167169600	0.169231	0.034	0.0291667	0.135231	0.00513088	XIRP2	intron_variant	#N/A		rs10749680	chr1	48789847	0.289474	0.061	0.1	0.228474	0.00342404	AGBL4		#N/A		rs2728704	chr12	32289871	0.552632	0.236	0.058334	0.316632	0.0057508	BICD1		#N/A
rs294900	chr6	159250693	0.425926	0.149	0.258333	0.276926	0.00428069	FNDC1		#N/A		rs13425079	chr2	213918201	0.238462	0.45	0.065374	0.211538	0.00512821	SPAG16		#N/A		rs2895678	chr5	147263964	0.394737	0.118	0.045833	0.276737	0.00342324	STK32A	intron_variant	#N/A		rs80249797	chr4	97970207	0.558824	0.274	0.170833	0.284824	0.00574482	STPG2	intron_variant	#N/A
rs10818483	chr9	120888195	0.16	0.418	0.220833	0.258	0.0042735	PHF19		Hay fever and/or eczema		rs1846892	chr3	124680446	0.0895522	0.291	0.045834	0.201448	0.00511705	KALRN	downstream_gene_variant	#N/A		rs118115562	chr13	95450046	0.264706	0.052	0.05	0.212706	0.00340716	CLDN10	intron_variant	#N/A		rs837727	chr10	98832419	0.3	0.112	0.116667	0.188	0.0057398	HPSE2	intron_variant	#N/A
	chr10	54429066	0.294118	0.097	0.0875003	0.197118	0.00427305	PCDH15		#N/A		rs13432717	chr2	213890665	0.209677	0.434	0.00145	0.224323	0.00511302	SPAG16		#N/A		rs12667184	chr7	3374161	0.666667	0.354	0.068247	0.312667	0.00336579	SDK1	intron_variant	#N/A		rs10757739	chr9	28414917	0.131579	0.408	0.183333	0.276421	0.005724	LINGO2		#N/A
rs12968514	chr18	68941588	0.45098	0.202	0.1625	0.24898	0.00426885	CCDC102B		#N/A		rs7023680	chr9	21816574	0.561538	0.36	0.316667	0.201538	0.00510982	MTAP	intron_variant	#N/A		rs4705143	chr5	147261399	0.394737	0.118	0.045833	0.276737	0.00336422	STK32A	intron_variant	#N/A		rs35685312	chr4	97937370	0.555556	0.257	0.163043	0.298556	0.00571775	STPG2	intron_variant	#N/A
rs8096407	chr18	52927714	0.166667	0.403	0.15	0.236333	0.00426818	DCC	intron_variant,non_coding_transcript_variant	#N/A		rs3772777	chr3	124653602	0.223077	0.43	0.216667	0.206923	0.00509375	KALRN	intron_variant	#N/A		rs2140114	chr7	3367936	0.675	0.374	0.104167	0.301	0.00335864	SDK1	intron_variant	#N/A		rs4786152	chr16	7400588	0.533333	0.249	0.020833	0.284333	0.00571755	RBFOX1		#N/A
rs1496780	chr7	78713190	0.240385	0.576	0.304167	0.335615	0.00426321	MAGI2	intron_variant	#N/A		rs10835236	chr11	3884282	0.462687	0.263	0.216666	0.199687	0.00509237	STIM1	intron_variant	#N/A		rs12530858	chr7	3358886	0.611111	0.282	0.0875	0.329111	0.00334064	SDK1	intron_variant	#N/A		rs11037564	chr11	43687175	0.0789474	0.368	0.029166	0.289053	0.00571571	HSD17B12	intron_variant,non_coding_transcript_variant	#N/A
rs7090437	chr10	54428167	0.294118	0.097	0.0875003	0.197118	0.00425539	PCDH15	intron_variant,non_coding_transcript_variant	#N/A		rs73023997	chr2	167174393	0.169231	0.034	0.0291667	0.135231	0.00509079	XIRP2	intron_variant	#N/A		rs6684711	chr1	48820224	0.289474	0.061	0.1	0.228474	0.00332392	AGBL4		#N/A		rs12616511	chr2	228142352	0.235294	0.543	0.175	0.307706	0.00570858	SPHKAP	intron_variant	#N/A
rs3761847	chr9	120927961	0.23	0.471	0.095834	0.241	0.00425151	TRAF1		Rheumatoid arthritis		rs2392603	chr7	38876045	0.115385	0.327	0.4375	0.211615	0.00508098	VPS41	intron_variant	#N/A		rs76274949	chr13	95475696	0.1875	0.024	0.0625	0.1635	0.00331274	CLDN10	downstream_gene_variant	#N/A		rs6902898	chr6	75492140	0.111111	0.384	0.292385	0.272889	0.00570261	FILIP1	intron_variant	#N/A
rs6683801	chr1	98718500	0.380435	0.158	0.1	0.222435	0.00424463	SNX7	intron_variant	#N/A		rs597184	chr3	124621744	0.338462	0.155	0.020834	0.183462	0.00507953	KALRN		#N/A		rs10822860	chr10	66625958	0.552632	0.234	0.041667	0.318632	0.00330579	CTNNA3	intron_variant	#N/A		rs7006962	chr8	112461365	0.588235	0.298	0.05	0.290235	0.00570255	CSMD3	intron_variant	#N/A
rs9416348	chr10	54433792	0.294118	0.097	0.0875003	0.197118	0.00423774	PCDH15	intron_variant,non_coding_transcript_variant	#N/A		rs10835331	chr11	3936135	0.483607	0.278	0.25	0.205607	0.00507363	STIM1	regulatory_region_variant	#N/A		rs10838162	chr11	43767672	0.0263158	0.335	0.122463	0.308684	0.00330033	HSD17B12		#N/A		rs77114347	chr16	7402767	0.388889	0.162	0.104167	0.226889	0.00569691	RBFOX1	intron_variant	#N/A
rs6475143	chr9	17351713	0.581633	0.307	0.121212	0.274633	0.00422702	CNTLN		#N/A		rs112195900	chr2	167172062	0.169231	0.034	0.0291667	0.135231	0.00507075	XIRP2	intron_variant	#N/A		rs141484535	chr6	75418026	0.222222	0.02	0.0333333	0.202222	0.00328399	FILIP1	intron_variant	#N/A		rs34581135	chr15	100109405	0.615385	0.336	0.041667	0.279385	0.00569506	ADAMTS17	regulatory_region_variant	#N/A
rs7865766	chr9	17347874	0.31	0.663	0.270833	0.353	0.00422195	CNTLN	intron_variant	#N/A		rs12681303	chr8	50736051	0.492424	0.246	0.0375	0.246424	0.00507029	SNTG1	intron_variant	#N/A		rs74966022	chr5	37484168	0.15625	0.461	0.3125	0.30475	0.00327786	WDR70		#N/A		rs6855137	chr4	90911458	0.578947	0.307	0.158333	0.271947	0.00569376	CCSER1	intron_variant,non_coding_transcript_variant	#N/A
rs12544581	chr8	18656349	0.558824	0.32	0.15	0.238824	0.00422044	PSD3	intron_variant	#N/A		rs34495278	chr9	29088759	0.242188	0.083	0	0.159188	0.00506806	LINGO2	intergenic_variant	#N/A		rs72681081	chr1	48812321	0.289474	0.061	0.1	0.228474	0.00326385	AGBL4	intron_variant	#N/A		rs7820425	chr8	112313455	0.578947	0.298	0.06087	0.280947	0.00569152	CSMD3	intron_variant,non_coding_transcript_variant	#N/A
rs9415320	chr10	54424184	0.294118	0.097	0.0875003	0.197118	0.00422008	PCDH15	intron_variant,non_coding_transcript_variant	#N/A		rs73019965	chr2	167160699	0.169231	0.034	0.0291667	0.135231	0.00505071	XIRP2	intron_variant	#N/A		rs7534550	chr1	48913688	0.315789	0.069	0.0791667	0.246789	0.00325819	AGBL4	intron_variant	#N/A		rs4786946	chr16	6890632	0.40625	0.128	0.2375	0.27825	0.005685	RBFOX1	intron_variant	#N/A
rs537436	chr6	165354731	0.5	0.228	0.005029	0.272	0.0041876	PDE10A	intron_variant	Height		rs1418344	chr9	29084710	0.522059	0.32	0.204166	0.202059	0.0050491	LINGO2	intergenic_variant	#N/A		rs75668353	chr6	75416258	0.222222	0.02	0.0333333	0.202222	0.00325792	FILIP1	intron_variant	#N/A		rs4538448	chr4	91179743	0.5	0.206	0.133333	0.294	0.00568064	CCSER1		#N/A
rs10108702	chr8	18641961	0.557692	0.311	0.0125	0.246692	0.00418216	PSD3	intron_variant	#N/A		rs12478513	chr2	213905625	0.223077	0.459	0.045834	0.235923	0.00504811	SPAG16		#N/A		rs4582305	chr5	37720488	0.625	0.262	0.054166	0.363	0.00325309	WDR70	intron_variant,non_coding_transcript_variant	#N/A		rs2951916	chr6	75465141	0.526316	0.202	0.420834	0.324316	0.00567054	FILIP1	non_coding_transcript_exon_variant	#N/A
rs9364800	chr6	165531316	0.324074	0.135	0.108333	0.189074	0.0041803	PDE10A		#N/A		rs73019980	chr2	167162458	0.169231	0.034	0.0291667	0.135231	0.00503067	XIRP2	intron_variant	#N/A		rs10832168	chr11	14038962	0.558824	0.229	0.033333	0.329824	0.00325234	SPON1	intron_variant,non_coding_transcript_variant	#N/A		rs7658177	chr4	98114041	0.473684	0.233	0.213362	0.240684	0.00566919	STPG2	regulatory_region_variant	#N/A
rs35422836	chr8	25865982	0.361702	0.147	0.004167	0.214702	0.00417591	EBF2	intron_variant	Inguinal hernia		rs35795165	chr8	3565814	0.213115	0.407	0.1625	0.193885	0.00502329	CSMD1	intron_variant	#N/A		rs2808196	chr6	75395835	0.222222	0.02	0.0333333	0.202222	0.00324489	FILIP1	downstream_gene_variant	#N/A		rs2865950	chr4	98118910	0.5	0.221	0.095833	0.279	0.00565498	STPG2	intron_variant	#N/A
rs10810752	chr9	17314534	0.576923	0.301	0.108333	0.275923	0.00417547	CNTLN		#N/A		rs7651957	chr3	124652648	0.223077	0.43	0.216667	0.206923	0.00501993	KALRN	intron_variant	#N/A		rs7355935	chr3	174883473	0.5	0.205	0.029167	0.295	0.00323194	NAALADL2	intron_variant,non_coding_transcript_variant	#N/A		rs113947384	chr9	8772464	0.147059	0	0	0.147059	0.00563794	PTPRD	intron_variant	#N/A
rs10818485	chr9	120905538	0.16	0.418	0.220833	0.258	0.00417053	TRAF1		#N/A		rs16853103	chr2	167157193	0.169231	0.034	0.0291667	0.135231	0.00501062	XIRP2	intron_variant	#N/A		rs73453738	chr6	75320027	0.222222	0.02	0.0333333	0.202222	0.0032058	FILIP1	intron_variant,non_coding_transcript_variant	#N/A		rs7670279	chr4	97955375	0.55	0.25	0.196121	0.3	0.00563112	STPG2	intron_variant	#N/A
rs13237827	chr7	78690169	0.192308	0.411	0.066667	0.218692	0.00414569	MAGI2	intron_variant	#N/A		rs138544659	chr15	78608359	0.220339	0.419	0.183333	0.198661	0.005	CHRNA3	intron_variant,NMD_transcript_variant	Post bronchodilator FEV1/FVC ratio		rs10888630	chr1	48865642	0.315789	0.071	0.116667	0.244789	0.00320443	AGBL4		#N/A		rs10217132	chr9	28486860	0.5625	0.299	0.029167	0.2635	0.00561798	LINGO2		#N/A
rs13246802	chr7	78760188	0.259615	0.639	0.3	0.379385	0.00412882	MAGI2	intron_variant	#N/A		rs62550420	chr9	29079902	0.242424	0.083	0	0.159424	0.00499566	LINGO2	intergenic_variant	#N/A		rs1463531	chr3	175152022	0.533333	0.232	0.166666	0.301333	0.00319489	NAALADL2	intron_variant,non_coding_transcript_variant	#N/A		rs73332027	chr10	98888511	0.3	0.112	0.116667	0.188	0.00560115	HPSE2	intron_variant	#N/A
rs6708071	chr2	50056682	0.490196	0.232	0.029454	0.258196	0.00412778	NRXN1		#N/A		rs9352207	chr6	75328777	0.537313	0.321	0.1125	0.216313	0.0049948	FILIP1		#N/A		rs6884890	chr5	147261370	0.394737	0.118	0.045833	0.276737	0.00318716	STK32A	intron_variant	#N/A		rs7825635	chr8	112317808	0.578947	0.297	0.070833	0.281947	0.00559666	CSMD3	intron_variant,non_coding_transcript_variant	#N/A
rs6475145	chr9	17363220	0.576923	0.301	0.108333	0.275923	0.00412392	CNTLN		#N/A		rs9521885	chr13	110667731	0.507463	0.301	0.116667	0.206463	0.00498391	CARS2	upstream_gene_variant	#N/A		rs3127559	chr1	48891920	0.315789	0.071	0.116667	0.244789	0.00318034	AGBL4		#N/A		rs4786162	chr16	7404193	0.441176	0.183	0.004167	0.258176	0.00559589	RBFOX1		#N/A
rs73019948	chr2	167158042	0.188889	0.024	0.0291667	0.164889	0.00411309	XIRP2	intron_variant	#N/A		rs6966738	chr7	38896685	0.103175	0.316	0.416667	0.212825	0.00497175	VPS41	intron_variant	#N/A		rs6741320	chr2	179644390	0.5625	0.244	0.1125	0.3185	0.0031702	ZNF385B	intron_variant,non_coding_transcript_variant	#N/A		rs201904351	chr18	53340070	0.352941	0.117	0.0125	0.235941	0.00559496	DCC		#N/A
rs6907588	chr6	165527696	0.125	0.002	0.0166667	0.123	0.00410249	PDE10A	intron_variant	#N/A		rs73025725	chr2	167177982	0.169355	0.034	0.0291667	0.135355	0.00497054	XIRP2	intron_variant	#N/A		rs12751877	chr1	48855448	0.315789	0.071	0.116667	0.244789	0.00315625	AGBL4		#N/A		rs9352207	chr6	75328777	0.666667	0.378	0.1125	0.288667	0.0055785	FILIP1		#N/A
rs1706121	chr6	165380946	0.480769	0.232	0.0375	0.248769	0.0040869	PDE10A	intron_variant	#N/A		rs10197909	chr2	213893779	0.2	0.438	0.04454	0.238	0.00495663	SPAG16		#N/A		rs73455708	chr6	75367677	0.222222	0.02	0.0333333	0.202222	0.00315367	FILIP1	downstream_gene_variant	#N/A		rs28571183	chr4	91139406	0.5	0.206	0.133333	0.294	0.00557736	CCSER1		#N/A
rs13246026	chr7	78701750	0.240385	0.576	0.304167	0.335615	0.00407785	MAGI2	intron_variant	#N/A		rs73019950	chr2	167158168	0.169355	0.034	0.0291667	0.135355	0.0049505	XIRP2	intron_variant	#N/A		rs17105173	chr1	48915036	0.315789	0.069	0.0791667	0.246789	0.00315223	AGBL4	intron_variant	#N/A		rs10883215	chr10	98834664	0.361111	0.127	0.133333	0.234111	0.00557707	HPSE2	intron_variant	#N/A
rs62133116	chr2	50256810	0.211538	0.03	0.0958337	0.181538	0.0040568	NRXN1	intron_variant	Cervical cancer (MTAG)		rs368860	chr13	110656122	0.385246	0.191	0.195833	0.194246	0.00494833	CARS2	intron_variant,non_coding_transcript_variant	#N/A		rs112189376	chr6	75355263	0.222222	0.02	0.0333333	0.202222	0.00314064	FILIP1	upstream_gene_variant	#N/A		rs6508226	chr18	53318806	0.368421	0.148	0.045833	0.220421	0.00557276	DCC	intron_variant	Drinks per week
rs3858270	chr10	54393275	0.205882	0.057	0.0625	0.148882	0.00404256	PCDH15		#N/A		rs4131260	chr8	25875255	0.396825	0.17	0.0375	0.226825	0.00494315	EBF2	intron_variant	Inguinal hernia		rs3127560	chr1	48892322	0.315789	0.071	0.116667	0.244789	0.00313215	AGBL4		#N/A		rs1125028	chr9	8766145	0.147059	0	0	0.147059	0.00557174	PTPRD	intron_variant	#N/A
rs3824392	chr9	17340379	0.58	0.301	0.104885	0.279	0.00402083	CNTLN		#N/A		rs1365825	chr2	213882262	0.198413	0.447	0.025	0.248587	0.00493182	SPAG16		#N/A		rs6884886	chr5	147261366	0.394737	0.118	0.045833	0.276737	0.00312814	STK32A	intron_variant	#N/A		rs66754048	chr8	112369402	0.638889	0.355	0.108333	0.283889	0.00556914	CSMD3	intron_variant	#N/A
rs12986904	chr2	50084180	0.177083	0.412	0.05	0.234917	0.00400107	NRXN1	intron_variant	#N/A		rs11619800	chr13	110680539	0.507576	0.301	0.116667	0.206576	0.00492083	CARS2	intron_variant,non_coding_transcript_variant	#N/A		rs2703663	chr6	75356714	0.222222	0.02	0.0333333	0.202222	0.00311457	FILIP1	upstream_gene_variant	#N/A		rs7193512	chr16	6891430	0.555556	0.248	0.331884	0.307556	0.00556328	RBFOX1		#N/A
rs2000196	chr10	54407561	0.269231	0.095	0.104167	0.174231	0.00399307	PCDH15		#N/A		rs113652088	chr2	167175610	0.169355	0.034	0.0291667	0.135355	0.00491041	XIRP2	intron_variant	#N/A		rs10888629	chr1	48865619	0.315789	0.071	0.116667	0.244789	0.00310806	AGBL4		#N/A		rs9993103	chr4	91140827	0.473684	0.213	0.126436	0.260684	0.00556198	CCSER1		#N/A
rs13260063	chr8	18653123	0.443396	0.235	0.166667	0.208396	0.00398785	PSD3	intron_variant	#N/A		rs2073963	chr7	18838251	0.566176	0.381	0.123913	0.185176	0.00490196	HDAC9	downstream_gene_variant	Male-pattern baldness		rs2951953	chr6	75358258	0.222222	0.02	0.0333333	0.202222	0.00310154	FILIP1	upstream_gene_variant	#N/A		rs1115615	chr4	98085463	0.473684	0.233	0.213362	0.240684	0.00555803	STPG2	intron_variant	#N/A
rs10445526	chr18	68938152	0.479167	0.215	0.075	0.264167	0.00398747	CCDC102B		#N/A		rs2372101	chr2	213913966	0.222222	0.459	0.045834	0.236778	0.00489036	SPAG16		#N/A		rs2605505	chr10	66620852	0.555556	0.234	0.041667	0.321556	0.00309917	CTNNA3	intron_variant	#N/A		rs10958977	chr9	10252064	0.5625	0.3	0.008333	0.2625	0.00555135	PTPRD		#N/A
rs4638689	chr18	68955687	0.3	0.059	0.191666	0.241	0.00396155	CCDC102B	intron_variant	#N/A		rs685637	chr1	245000114	0.227273	0.435	0.241667	0.207727	0.00487229	EFCAB2		#N/A		rs7522725	chr1	48949737	0.289474	0.059	0.0625	0.230474	0.00309089	AGBL4	intron_variant	#N/A		rs9995386	chr4	97986675	0.55	0.25	0.196121	0.3	0.00554449	STPG2	intron_variant	#N/A
rs112094247	chr10	54357514	0.205882	0.057	0.0625	0.148882	0.00395499	PCDH15	intron_variant,non_coding_transcript_variant	#N/A		rs79664237	chr2	167167730	0.169492	0.034	0.0291667	0.135492	0.00487033	XIRP2	intron_variant	#N/A		rs35243581	chr11	43685814	0.0263158	0.329	0.095834	0.302684	0.00308528	HSD17B12	regulatory_region_variant	#N/A		rs58552967	chr4	98002029	0.333333	0.1	0.0166667	0.233333	0.00553774	STPG2	intron_variant	#N/A
rs1421575	chr2	50046975	0.490385	0.234	0.054166	0.256385	0.00394997	NRXN1		#N/A		rs2242426	chr3	124679184	0.0882353	0.291	0.045834	0.202765	0.0048612	KALRN	downstream_gene_variant	#N/A		rs6480199	chr10	66686791	0.657895	0.343	0.049569	0.314895	0.0030495	CTNNA3	intron_variant	#N/A		rs7869843	chr9	8746568	0.147059	0	0	0.147059	0.0055276	PTPRD	intron_variant	#N/A
rs12326905	chr18	68942136	0.45283	0.202	0.1625	0.25083	0.00393404	CCDC102B		#N/A		rs7131469	chr11	3885247	0.538462	0.321	0.1125	0.217462	0.00485605	STIM1		#N/A		rs2951933	chr6	75407910	0.225	0.02	0.0333333	0.205	0.00304942	FILIP1	intron_variant	#N/A		rs12237243	chr9	10250209	0.552632	0.268	0.025	0.284632	0.00552359	PTPRD		#N/A
rs1360302	chr7	78745750	0.259615	0.639	0.3	0.379385	0.00392238	MAGI2	intron_variant	#N/A		rs10835238	chr11	3886063	0.463235	0.263	0.216666	0.200235	0.00485552	STIM1	intron_variant	#N/A		rs2883741	chr1	48858115	0.315789	0.071	0.116667	0.244789	0.00303578	AGBL4		#N/A		rs16883437	chr8	112326557	0.578947	0.297	0.070833	0.281947	0.0055018	CSMD3	intron_variant,non_coding_transcript_variant	#N/A
rs11894661	chr2	50102007	0.259615	0.053	0.125	0.206615	0.00389781	NRXN1	intron_variant	#N/A		rs2469316	chr8	3618152	0.261905	0.463	0.231884	0.201095	0.00485437	CSMD1	intron_variant	#N/A		rs13073386	chr3	175156149	0.529412	0.224	0.145833	0.305412	0.00303236	NAALADL2	intron_variant,non_coding_transcript_variant	#N/A		rs7862464	chr9	28498168	0.59375	0.298	0.03913	0.29575	0.00549451	LINGO2		#N/A
rs11125283	chr2	50048978	0.479167	0.215	0.075	0.264167	0.00389253	NRXN1		#N/A		rs62553265	chr9	29078088	0.242424	0.083	0	0.159424	0.00485085	LINGO2	intergenic_variant	#N/A		rs1829293	chr5	37505469	0.153846	0.461	0.3125	0.307154	0.00302572	WDR70		#N/A		rs12990720	chr2	228109692	0.333333	0.101	0.004167	0.232333	0.00549392	SPHKAP	intron_variant	#N/A
rs1390824	chr7	78713863	0.23913	0.576	0.304167	0.33687	0.00389249	MAGI2	regulatory_region_variant	#N/A		rs76138924	chr2	167194591	0.169492	0.034	0.0291667	0.135492	0.00485028	XIRP2	intron_variant	#N/A		rs12097797	chr1	48962631	0.289474	0.059	0.0625	0.230474	0.00302568	AGBL4	intron_variant	#N/A		rs17483521	chr4	98052907	0.5	0.241	0.205357	0.259	0.0054909	STPG2	downstream_gene_variant	#N/A
rs1421587	chr2	50064148	0.477778	0.244	0.06087	0.233778	0.00387564	NRXN1		#N/A		rs12699995	chr7	18857698	0.3	0.541	0.283334	0.241	0.00484457	HDAC9		#N/A		rs117199866	chr19	29403625	0.315789	0.071	0.116667	0.244789	0.00301169	LOC284395	intron_variant,non_coding_transcript_variant	#N/A		rs326646	chr12	32250230	0.194444	0.469	0.054166	0.274556	0.00549004	BICD1	regulatory_region_variant	#N/A
rs4961552	chr9	17368902	0.584906	0.303	0.125	0.281906	0.00386618	CNTLN		#N/A		rs4672689	chr2	213878652	0.207692	0.434	0.00145	0.226308	0.00484392	SPAG16		#N/A		rs1522997	chr3	174867597	0.5	0.185	0.004167	0.315	0.00301159	NAALADL2	intron_variant,non_coding_transcript_variant	#N/A		rs12956001	chr18	52674431	0.1	0.406	0.141667	0.306	0.00548488	DCC	intron_variant	#N/A
rs11785325	chr8	18653273	0.576923	0.329	0.05	0.247923	0.00385138	PSD3	intron_variant	#N/A		rs416552	chr13	110648931	0.386364	0.188	0.095546	0.198364	0.00484168	CARS2	intron_variant,non_coding_transcript_variant	#N/A		rs10273728	chr7	3375222	0.675	0.358	0.0625	0.317	0.00300517	SDK1	intron_variant	#N/A		rs6833455	chr4	91184684	0.5	0.206	0.133333	0.294	0.00547408	CCSER1		#N/A
rs1930782	chr9	120925627	0.231481	0.475	0.045834	0.243519	0.00385071	TRAF1		#N/A		rs13268363	chr8	3579822	0.212121	0.407	0.1625	0.194879	0.00484062	CSMD1	intron_variant	#N/A		rs4746610	chr10	66633675	0.53125	0.214	0.179166	0.31725	0.00300176	CTNNA3	intron_variant	#N/A		rs80248701	chr4	91187569	0.0625	0.351	0.257902	0.2885	0.00546822	CCSER1	intron_variant	#N/A
rs10244605	chr7	79033998	0.12766	0	0	0.12766	0.00383979	MAGI2	intron_variant	#N/A		rs4658694	chr1	245080867	0.279661	0.522	0.279166	0.242339	0.00482969	EFCAB2		#N/A		rs11747900	chr5	37668303	0.657895	0.349	0.2125	0.308895	0.00298686	WDR70		#N/A		rs1320168	chr11	43693299	0.0789474	0.368	0.029166	0.289053	0.0054672	HSD17B12	intron_variant,non_coding_transcript_variant	#N/A
rs1520528	chr2	50223647	0.211538	0.028	0.0791667	0.183538	0.00382298	NRXN1	intron_variant	#N/A		rs4568415	chr6	75332278	0.560606	0.332	0.091666	0.228606	0.00481045	FILIP1		#N/A		rs17104909	chr1	48806571	0.294118	0.061	0.1	0.233118	0.00298352	AGBL4	intron_variant	#N/A		rs11778069	chr8	112447015	0.65	0.371	0.091666	0.279	0.00544783	CSMD3		#N/A
rs294904	chr6	159249946	0.43	0.149	0.258333	0.281	0.00382205	FNDC1		#N/A		rs989008	chr2	167198110	0.169492	0.034	0.0291667	0.135492	0.0048102	XIRP2	regulatory_region_variant	#N/A		rs1862577	chr5	37721763	0.147059	0.593	0.117098	0.445941	0.00296736	WDR70	regulatory_region_variant	#N/A		rs4699591	chr4	98053020	0.5	0.241	0.205357	0.259	0.00544396	STPG2	downstream_gene_variant	#N/A
rs10255028	chr7	79034189	0.12766	0	0	0.12766	0.00381474	MAGI2	intron_variant	#N/A		rs1415866	chr13	101316893	0.207692	0.42	0.275	0.212308	0.00481004	NALCN	intron_variant,non_coding_transcript_variant	#N/A		rs7908900	chr10	66674472	0.692308	0.364	0.084052	0.328308	0.00296736	CTNNA3	intron_variant	#N/A		rs68161009	chr2	228119875	0.235294	0.543	0.175	0.307706	0.00542315	SPHKAP	intron_variant	#N/A
rs7849084	chr9	17313616	0.584906	0.303	0.125	0.281906	0.00381463	CNTLN		#N/A		rs7653534	chr3	124639194	0.222222	0.43	0.216667	0.207778	0.00479846	KALRN	regulatory_region_variant	#N/A		rs75547050	chr19	29403842	0.315789	0.071	0.116667	0.244789	0.0029635	LOC284395	intron_variant,non_coding_transcript_variant	#N/A		rs13226190	chr7	150629474	0.289474	0.085	0.0416667	0.204474	0.00541516	GIMAP6	intron_variant	Fibrinogen levels
rs12531323	chr7	78699286	0.294118	0.643	0.34058	0.348882	0.00380849	MAGI2	intron_variant	#N/A		rs6432981	chr2	167181372	0.169492	0.034	0.0291667	0.135492	0.00479016	XIRP2	regulatory_region_variant	#N/A		rs12072244	chr1	48805639	0.294118	0.061	0.1	0.233118	0.0029635	AGBL4	intron_variant	#N/A		rs11877265	chr18	52688257	0.1	0.406	0.141667	0.306	0.0054087	DCC	intron_variant	#N/A
rs2044119	chr9	17349866	0.583333	0.301	0.108333	0.282333	0.00376308	CNTLN		#N/A		rs76706262	chr6	75367159	0.122951	0.015	0.0333333	0.107951	0.0047864	FILIP1	downstream_gene_variant	#N/A		rs10888624	chr1	48821769	0.294118	0.061	0.1	0.233118	0.00294347	AGBL4	intron_variant	#N/A		rs2801396	chr10	98795860	0.305556	0.112	0.116667	0.193556	0.00540705	HPSE2	intron_variant	#N/A
rs7578664	chr2	50246558	0.211538	0.028	0.0791667	0.183538	0.00376181	NRXN1	intron_variant	#N/A		rs7468760	chr9	29088752	0.242424	0.083	0	0.159424	0.00477845	LINGO2	intergenic_variant	#N/A		rs72791597	chr10	66505351	0.214286	0.042	0.108696	0.172286	0.00293671	CTNNA3	regulatory_region_variant	#N/A		rs929686	chr8	112289794	0.578947	0.297	0.070833	0.281947	0.00540694	CSMD3	intron_variant	#N/A
rs10116428	chr9	17346158	0.588235	0.334	0.09058	0.254235	0.00372285	CNTLN		#N/A		rs3825845	chr15	78617916	0.5	0.295	0.3375	0.205	0.00477002	CHRNA3	downstream_gene_variant	Post bronchodilator FEV1/FVC ratio		rs6485470	chr11	43830253	0.0263158	0.341	0.15	0.314684	0.00292976	HSD17B12		#N/A		rs74807654	chr4	97732872	0.375	0.132	0.029166	0.243	0.00539195	STPG2	intron_variant	#N/A
rs35432429	chr7	78691988	0.254902	0.638	0.316667	0.383098	0.00371594	MAGI2	intron_variant	#N/A		rs7607028	chr2	167104947	0.365672	0.175	0.254167	0.190672	0.00476511	XIRP2	intron_variant	#N/A		rs12120183	chr1	48824180	0.294118	0.061	0.1	0.233118	0.00292345	AGBL4	intron_variant	#N/A		rs12990326	chr2	228109507	0.333333	0.101	0.004167	0.232333	0.00538827	SPHKAP	intron_variant	#N/A
rs16853064	chr2	167150566	0.180851	0.022	0.0125	0.158851	0.00371351	XIRP2	intron_variant	#N/A		rs10767767	chr11	3982448	0.484615	0.278	0.25	0.206615	0.00476426	STIM1	regulatory_region_variant	#N/A		rs12135115	chr1	48942196	0.321429	0.069	0.0791667	0.252429	0.00291383	AGBL4	intron_variant	#N/A		rs2189188	chr4	91134889	0.5	0.206	0.133333	0.294	0.00537079	CCSER1		#N/A
rs1363040	chr2	50062479	0.48	0.244	0.06087	0.236	0.00370714	NRXN1		#N/A		rs6558803	chr8	3578417	0.212121	0.407	0.1625	0.194879	0.00474929	CSMD1	intron_variant	#N/A		rs138210978	chr5	37748852	0.631579	0.303	0.120833	0.328579	0.00289575	WDR70	intron_variant,non_coding_transcript_variant	Academic attainment (maths)		rs62038570	chr15	100100480	0.25	0.04	0.154167	0.21	0.00536332	ADAMTS17	intron_variant	#N/A
rs10099570	chr8	18649900	0.479167	0.217	0.129167	0.262167	0.00366735	PSD3	intron_variant	#N/A		rs4672695	chr2	213924204	0.221311	0.459	0.045834	0.237689	0.00473261	SPAG16		#N/A		rs7723202	chr5	37679357	0.666667	0.359	0.195834	0.307667	0.00289436	WDR70	intron_variant,non_coding_transcript_variant	#N/A		rs9443168	chr6	75351100	0.666667	0.377	0.133333	0.289667	0.00536115	FILIP1		#N/A
rs7848397	chr9	17373072	0.586538	0.303	0.125	0.283538	0.00365998	CNTLN		#N/A		rs12700001	chr7	18864777	0.318182	0.591	0.3125	0.272818	0.00473186	HDAC9		Cortical surface area (visual PC2)		rs10822858	chr10	66624255	0.555556	0.234	0.041667	0.321556	0.00289256	CTNNA3	intron_variant	#N/A		rs10883216	chr10	98835957	0.305556	0.112	0.116667	0.193556	0.0053516	HPSE2	intron_variant	#N/A
rs10760118	chr9	120879338	0.166667	0.434	0.268678	0.267333	0.00365425	PHF19		#N/A		rs10097404	chr8	50721739	0.492063	0.269	0.004166	0.223063	0.00472866	SNTG1		#N/A		rs118118745	chr19	29405647	0.318182	0.071	0.116667	0.247182	0.00289122	LOC284395	regulatory_region_variant	#N/A		rs73453794	chr6	75364738	0.194444	0.032	0.0333333	0.162444	0.00534598	FILIP1	downstream_gene_variant	#N/A
rs10740581	chr10	54391825	0.208333	0.057	0.0625	0.151333	0.00364852	PCDH15		#N/A		rs529628	chr13	101315981	0.207692	0.42	0.275	0.212308	0.00472852	NALCN	intron_variant,non_coding_transcript_variant	#N/A		rs7116230	chr11	14014033	0.558824	0.229	0.033333	0.329824	0.00286971	SPON1	intron_variant,non_coding_transcript_variant	Atrial fibrillation/atrial flutter		rs12608115	chr18	52700666	0.1	0.406	0.141667	0.306	0.00533252	DCC	intron_variant	#N/A
rs9967572	chr18	52932509	0.163462	0.403	0.15	0.239538	0.00364574	DCC	downstream_gene_variant	#N/A		rs12680864	chr8	3589578	0.233871	0.422	0.129167	0.188129	0.00471022	CSMD1	intron_variant	#N/A		rs146672225	chr6	75392909	0.233333	0.02	0.0333333	0.213333	0.00286697	FILIP1	intron_variant	#N/A		rs12598611	chr16	7404983	0.368421	0.145	0.108333	0.223421	0.00532936	RBFOX1	intron_variant	#N/A
rs7741623	chr6	165526972	0.12963	0.002	0.0166667	0.12763	0.00362971	PDE10A	intron_variant	#N/A		rs6438851	chr3	124604748	0.428571	0.212	0.039512	0.216571	0.00470958	KALRN		#N/A		rs34663462	chr2	179615417	0.5	0.194	0.145833	0.306	0.00284125	ZNF385B	intron_variant,non_coding_transcript_variant	#N/A		rs2515359	chr11	58549094	0.631579	0.287	0.070834	0.344579	0.00532886	LPXN		#N/A
rs579312	chr6	165359027	0.5	0.206	0.107919	0.294	0.00362506	PDE10A	intron_variant	#N/A		rs2105340	chr9	29080914	0.242424	0.083	0	0.159424	0.00470605	LINGO2	intergenic_variant	#N/A		rs10499327	chr7	3368224	0.694444	0.366	0.083334	0.328444	0.00283834	SDK1	intron_variant	#N/A		rs179104	chr12	32249463	0.194444	0.501	0.020833	0.306556	0.00531601	BICD1	regulatory_region_variant	#N/A
rs1774654	chr10	54421216	0.297872	0.097	0.0875003	0.200872	0.00361973	PCDH15	intron_variant,non_coding_transcript_variant	#N/A		rs66730072	chr8	50718840	0.397059	0.199	0.120834	0.198059	0.00469312	SNTG1		#N/A		rs2394218	chr10	66627090	0.575	0.258	0.020833	0.317	0.00282916	CTNNA3	regulatory_region_variant	#N/A		rs6415459	chr8	112289707	0.578947	0.297	0.070833	0.281947	0.00531208	CSMD3	intron_variant	#N/A
rs4272484	chr9	17319341	0.307692	0.661	0.290948	0.353308	0.00361882	CNTLN	intron_variant	#N/A		rs144344037	chr8	50688340	0.342105	0.157	0.026581	0.185105	0.00467852	SNTG1	intron_variant,NMD_transcript_variant	#N/A		rs1606816	chr2	179612848	0.631579	0.3	0.042754	0.331579	0.00282486	ZNF385B	regulatory_region_variant	#N/A		rs2035895	chr8	112381632	0.638889	0.355	0.108333	0.283889	0.00529747	CSMD3		#N/A
rs7849085	chr9	17313621	0.586538	0.303	0.125	0.283538	0.00360843	CNTLN		#N/A		rs67726376	chr2	167175680	0.325	0.139	0.079166	0.186	0.00467774	XIRP2	intron_variant	#N/A		rs11750840	chr5	37689089	0.631579	0.262	0.054166	0.369579	0.00281935	WDR70	regulatory_region_variant	#N/A		rs13234724	chr7	150628087	0.289474	0.085	0.0416667	0.204474	0.00529209	GIMAP6	3_prime_UTR_variant	Fibrinogen levels or plasminogen activator inhibitor 1 levels (pleiotropy)
rs1219860	chr10	54425592	0.298077	0.097	0.0875003	0.201077	0.00360208	PCDH15	intron_variant,non_coding_transcript_variant	#N/A		rs13252863	chr8	50730961	0.426471	0.217	0.029167	0.209471	0.0046729	SNTG1		#N/A		rs6801832	chr3	174919640	0.535714	0.224	0.025	0.311714	0.00281012	NAALADL2	intron_variant,non_coding_transcript_variant	#N/A		rs12598099	chr16	7391425	0.4375	0.194	0.1375	0.2435	0.00527759	RBFOX1	intron_variant	#N/A
rs3861561	chr2	50047940	0.480769	0.217	0.102012	0.263769	0.00359544	NRXN1		#N/A		rs1338042	chr13	101322301	0.207692	0.42	0.275	0.212308	0.00464699	NALCN		#N/A		rs4285256	chr5	37486372	0.15625	0.466	0.300724	0.30975	0.00277358	WDR70		#N/A		rs4281428	chr10	98732285	0.305556	0.112	0.116667	0.193556	0.00526841	HPSE2	intron_variant	#N/A
rs409691	chr6	159271289	0.425926	0.166	0.220834	0.259926	0.00359138	FNDC1		#N/A		rs12466276	chr2	213868548	0.198413	0.447	0.025	0.248587	0.00464172	SPAG16		#N/A		rs4565762	chr1	48872828	0.321429	0.071	0.116667	0.250429	0.00277075	AGBL4		#N/A		rs7434803	chr4	91189057	0.5	0.206	0.133333	0.294	0.00526751	CCSER1	intron_variant	#N/A
rs1740810	chr6	165368121	0.490385	0.231	0.020833	0.259385	0.00358938	PDE10A	intron_variant	#N/A		rs986948	chr8	3583317	0.201493	0.394	0.139855	0.192507	0.00463831	CSMD1	intron_variant	#N/A		rs6451333	chr5	37664892	0.6875	0.374	0.275	0.3135	0.00275203	WDR70		#N/A		rs3950676	chr8	112362444	0.65	0.371	0.091666	0.279	0.00526316	CSMD3		#N/A
rs115911668	chr2	167163109	0.193878	0.024	0.0291667	0.169878	0.00355024	XIRP2	intron_variant	#N/A		rs6757132	chr2	213963186	0.222222	0.462	0.008334	0.239778	0.00463458	SPAG16		#N/A		rs114256365	chr5	147262598	0.416667	0.12	0.042385	0.296667	0.00274725	STK32A		#N/A		rs79669850	chr6	75467173	0.210526	0.048	0.05	0.162526	0.00526222	FILIP1	downstream_gene_variant	#N/A
rs1363049	chr2	50053200	0.480769	0.244	0.06087	0.236769	0.00353863	NRXN1		#N/A		rs66833210	chr9	29079984	0.242424	0.083	0	0.159424	0.00463365	LINGO2	intergenic_variant	#N/A		rs892077	chr19	29421782	0.346154	0.079	0.0958337	0.267154	0.00274399	LOC284395	regulatory_region_variant	#N/A		rs4939699	chr18	52684807	0.1	0.406	0.141667	0.306	0.00525634	DCC	intron_variant	#N/A
rs4370469	chr7	78716343	0.269231	0.595	0.325	0.325769	0.00352645	MAGI2	intron_variant	#N/A		rs7573228	chr2	213922942	0.235294	0.45	0.065374	0.214706	0.00463193	SPAG16		#N/A		rs12121559	chr1	48921895	0.323529	0.069	0.0791667	0.254529	0.0027284	AGBL4	intron_variant	#N/A		rs62036134	chr15	100100432	0.25	0.04	0.154167	0.21	0.00524798	ADAMTS17	intron_variant	#N/A
rs6948326	chr7	78718300	0.235849	0.574	0.328305	0.338151	0.00352178	MAGI2	intron_variant	#N/A		rs9352202	chr6	75312366	0.563492	0.344	0.070833	0.219492	0.00462633	FILIP1		#N/A		rs12460753	chr19	29413274	0.321429	0.071	0.116667	0.250429	0.00272256	LOC284395	intron_variant,non_coding_transcript_variant	#N/A		rs10023897	chr4	97969801	0.5625	0.274	0.170833	0.2885	0.00522778	STPG2	intron_variant	#N/A
rs211493	chr6	159254349	0.432692	0.149	0.258333	0.283692	0.00351628	FNDC1		#N/A		rs73025733	chr2	167178514	0.174242	0.035	0.0308908	0.139242	0.00461538	XIRP2	intron_variant	#N/A		rs7531860	chr1	48913257	0.323529	0.069	0.0791667	0.254529	0.00270192	AGBL4	intron_variant	#N/A		rs13125930	chr4	97733544	0.5625	0.283	0.161638	0.2795	0.00522778	STPG2	intron_variant	#N/A
rs144616351	chr18	68880259	0.153061	0.019	0.0208333	0.134061	0.00349479	CCDC102B	intron_variant	#N/A		rs7829079	chr8	50736252	0.5	0.246	0.0375	0.254	0.00460936	SNTG1	intron_variant	#N/A		rs79454942	chr3	175653516	0.233333	0.02	0.0333333	0.213333	0.00269756	NAALADL2	intron_variant,non_coding_transcript_variant	#N/A		rs1527516	chr4	98046786	0.473684	0.233	0.213362	0.240684	0.00522454	STPG2	regulatory_region_variant	#N/A
rs10469916	chr2	50075345	0.481132	0.217	0.102012	0.264132	0.00348758	NRXN1		#N/A		rs11718359	chr3	124677140	0.0859375	0.291	0.045834	0.205062	0.00460535	KALRN	intron_variant,non_coding_transcript_variant	#N/A		rs1563946	chr3	175153895	0.53125	0.214	0.1625	0.31725	0.00269123	NAALADL2	intron_variant,non_coding_transcript_variant	#N/A		rs12277307	chr11	43700122	0.0789474	0.368	0.029166	0.289053	0.00521869	HSD17B12	intron_variant,non_coding_transcript_variant	#N/A
rs10232513	chr7	79031593	0.13	0	0	0.13	0.00348275	MAGI2	intron_variant	#N/A		rs4873153	chr8	50672410	0.414062	0.211	0.1	0.203062	0.00458738	SNTG1	intron_variant,NMD_transcript_variant	#N/A		rs2299067	chr6	16633829	0.6875	0.31	0.026087	0.3775	0.00268817	ATXN1		#N/A		rs990616	chr8	112262624	0.578947	0.297	0.070833	0.281947	0.00521723	CSMD3	intron_variant	#N/A
rs13251595	chr8	18603327	0.303922	0.114	0.125	0.189922	0.00347183	PSD3	intron_variant	#N/A		rs6937768	chr6	75390434	0.560606	0.332	0.091666	0.228606	0.00458138	FILIP1	downstream_gene_variant	#N/A		rs10762079	chr10	66630790	0.555556	0.234	0.041667	0.321556	0.00268595	CTNNA3	intron_variant	#N/A		rs7667572	chr4	91132431	0.111111	0.387	0.275	0.275889	0.00519193	CCSER1	intron_variant	#N/A
rs114476222	chr2	167163108	0.193878	0.024	0.0291667	0.169878	0.00346365	XIRP2	intron_variant	#N/A		rs10811623	chr9	21811155	0.253731	0.455	0.229166	0.201269	0.00458	MTAP	regulatory_region_variant	#N/A		rs1528670	chr11	14019880	0.5625	0.229	0.033333	0.3335	0.0026784	SPON1	intron_variant,non_coding_transcript_variant	#N/A		rs10883203	chr10	98793196	0.305556	0.112	0.116667	0.193556	0.00518523	HPSE2	intron_variant	#N/A
rs564365	chr2	50205418	0.490566	0.199	0.129167	0.291566	0.00346317	NRXN1		#N/A		rs10835399	chr11	3967952	0.484848	0.278	0.25	0.206848	0.00457864	STIM1	intron_variant	#N/A		rs62175160	chr2	179672633	0.382353	0.097	0.0916663	0.285353	0.00267584	ZNF385B	intron_variant,non_coding_transcript_variant	#N/A		rs4740446	chr9	10255540	0.65	0.37	0.070833	0.28	0.00517082	PTPRD	intron_variant	Schizophrenia
rs10866844	chr8	25846919	0.42	0.187	0.004167	0.233	0.00346293	EBF2	intron_variant	Inguinal hernia		rs9341514	chr6	75329525	0.539062	0.321	0.1125	0.218062	0.00457856	FILIP1		#N/A		rs12089410	chr1	48874176	0.321429	0.071	0.116667	0.250429	0.00267438	AGBL4	regulatory_region_variant	#N/A		rs112172778	chr9	8754069	0.176471	0.016	0.0166667	0.160471	0.00517025	PTPRD	intron_variant	#N/A
rs1207882	chr7	78748497	0.527778	0.265	0.166667	0.262778	0.00344484	MAGI2	intron_variant	#N/A		rs7573872	chr2	213923345	0.221311	0.459	0.045834	0.237689	0.00457485	SPAG16		#N/A		rs9854313	chr3	174887739	0.526316	0.213	0.008334	0.313316	0.00267074	NAALADL2	intron_variant,non_coding_transcript_variant	#N/A		rs10024572	chr4	91166182	0.5	0.206	0.133333	0.294	0.00516422	CCSER1		#N/A
rs2044120	chr9	17349836	0.5625	0.322	0.104167	0.2405	0.00343284	CNTLN		#N/A		rs4363210	chr8	50783508	0.442623	0.228	0.05	0.214623	0.00457166	SNTG1	intron_variant	#N/A		rs2886667	chr5	37510849	0.147059	0.461	0.3125	0.313941	0.0026475	WDR70	intron_variant,non_coding_transcript_variant	#N/A		rs12620478	chr2	228127582	0.25	0.58	0.214286	0.33	0.00516296	SPHKAP	intron_variant	#N/A
rs553068	chr6	159263050	0.428571	0.166	0.216236	0.262571	0.00343176	FNDC1		#N/A		rs13251586	chr8	3565626	0.210938	0.407	0.1625	0.196062	0.00456663	CSMD1	intron_variant	#N/A		rs11023058	chr11	14035732	0.527778	0.221	0.0125	0.306778	0.00264251	SPON1	regulatory_region_variant	#N/A		rs16883510	chr8	112384350	0.638889	0.355	0.108333	0.283889	0.00516164	CSMD3		#N/A
rs870271	chr9	17280829	0.295918	0.641	0.283334	0.345082	0.00342936	CNTLN		#N/A		rs1760230	chr13	101318328	0.207692	0.42	0.275	0.212308	0.00456547	NALCN	intron_variant,non_coding_transcript_variant	#N/A		rs1934386	chr1	48858656	0.323529	0.071	0.116667	0.252529	0.00262619	AGBL4		#N/A		rs62514396	chr8	112297501	0.578947	0.297	0.070833	0.281947	0.00512237	CSMD3	intron_variant	#N/A
rs491253	chr6	165352344	0.490385	0.231	0.020833	0.259385	0.00340991	PDE10A	intron_variant	#N/A		rs386109	chr13	110648994	0.382353	0.177	0.070834	0.205353	0.0045628	CARS2	intron_variant,non_coding_transcript_variant	#N/A		rs4320823	chr1	48824556	0.3	0.061	0.1	0.239	0.0026231	AGBL4	intron_variant	#N/A		rs12577642	chr11	43706984	0.09375	0.363	0.095834	0.26925	0.00512149	HSD17B12	intron_variant,non_coding_transcript_variant	#N/A
rs10756877	chr9	17365024	0.588235	0.303	0.125	0.285235	0.00340224	CNTLN		#N/A		rs13289631	chr9	29077115	0.242424	0.083	0	0.159424	0.00456125	LINGO2	intergenic_variant	#N/A		rs9477114	chr6	16389029	0.277778	0.075	0.15	0.202778	0.00262306	ATXN1	intron_variant	#N/A		rs80017710	chr6	75428221	0.210526	0.048	0.05	0.162526	0.00512	FILIP1	regulatory_region_variant	#N/A
rs17390820	chr18	52925968	0.163265	0.403	0.15	0.239735	0.00337898	DCC	intron_variant,non_coding_transcript_variant	#N/A		rs11996039	chr8	3617788	0.223077	0.415	0.145834	0.191923	0.00455799	CSMD1	intron_variant	#N/A		rs12519943	chr5	37691146	0.638889	0.262	0.054166	0.376889	0.00260247	WDR70	intron_variant,non_coding_transcript_variant	#N/A		rs9995209	chr4	98025545	0.475	0.233	0.213362	0.242	0.00511338	STPG2	non_coding_transcript_exon_variant	#N/A
rs1612430	chr10	54417338	0.3	0.097	0.0875003	0.203	0.00337253	PCDH15	intron_variant,non_coding_transcript_variant	#N/A		rs5018449	chr13	101340851	0.333333	0.168	0.2375	0.165333	0.00455672	NALCN	intron_variant,non_coding_transcript_variant	#N/A		rs11205561	chr1	48865466	0.323529	0.071	0.116667	0.252529	0.0026021	AGBL4		#N/A		rs11663853	chr18	52717514	0.111111	0.391	0.181884	0.279889	0.00510093	DCC	intron_variant	#N/A
rs529247	chr6	165380232	0.481481	0.244	0.06087	0.237481	0.00337012	PDE10A	intron_variant	#N/A		rs906656	chr8	50729892	0.449275	0.239	0.020833	0.210275	0.00455581	SNTG1		#N/A		rs1911345	chr10	66503265	0.214286	0.041	0.104167	0.173286	0.00258475	CTNNA3	intron_variant	#N/A		rs55766379	chr4	91131757	0.526316	0.229	0.283333	0.297316	0.00509351	CCSER1	intron_variant	#N/A
rs1207881	chr7	78748434	0.527778	0.265	0.166667	0.262778	0.00335418	MAGI2	intron_variant	#N/A		rs35422836	chr8	25865982	0.336207	0.147	0.004167	0.189207	0.00455235	EBF2	intron_variant	Inguinal hernia		rs35416734	chr5	147261072	0.444444	0.12	0.052174	0.324444	0.00258398	STK32A	intron_variant	#N/A		rs10111382	chr8	112499768	0.583333	0.314	0.066667	0.269333	0.00507088	CSMD3	intron_variant	#N/A
rs10733932	chr10	54409039	0.27451	0.095	0.104167	0.17951	0.0033533	PCDH15		#N/A		rs10497308	chr2	167151590	0.161765	0.027	0.0136495	0.134765	0.00454376	XIRP2	intron_variant	#N/A		rs3121533	chr1	48902835	0.3	0.061	0.1	0.239	0.00258305	AGBL4		#N/A		rs7659420	chr4	97957563	0.5625	0.274	0.170833	0.2885	0.00505544	STPG2	intron_variant	#N/A
rs9298775	chr9	17334528	0.588889	0.303	0.125	0.285889	0.00335069	CNTLN		#N/A		rs4875740	chr8	3583329	0.201493	0.394	0.139855	0.192507	0.00453962	CSMD1	intron_variant	#N/A		rs72791593	chr10	66504899	0.214286	0.041	0.104167	0.173286	0.00257375	CTNNA3	intron_variant	#N/A		rs17110853	chr10	98780657	0.305556	0.112	0.116667	0.193556	0.00504658	HPSE2	intron_variant	#N/A
rs6713560	chr2	49956961	0.564815	0.323	0.120833	0.241815	0.00334593	NRXN1	intron_variant,non_coding_transcript_variant	#N/A		rs10767695	chr11	3902056	0.434783	0.233	0.15	0.201783	0.00453791	STIM1	intron_variant	Mean platelet volume		rs9477117	chr6	16390111	0.277778	0.075	0.15	0.202778	0.00255493	ATXN1	regulatory_region_variant	#N/A		rs950983	chr8	112243094	0.578947	0.297	0.070833	0.281947	0.00502751	CSMD3	intron_variant,non_coding_transcript_variant	#N/A
rs200600316	chr2	167155421	0.135417	0.005	0.05	0.130417	0.00334499	XIRP2		#N/A		rs9521890	chr13	110673563	0.5	0.294	0.1	0.206	0.00453441	CARS2	downstream_gene_variant	#N/A		rs4926767	chr1	48850879	0.323529	0.071	0.116667	0.252529	0.00255391	AGBL4		#N/A		rs6485473	chr11	43834805	0.125	0.407	0.163793	0.282	0.0050085	HSD17B12		#N/A
rs1930169	chr10	54465993	0.27551	0.096	0.133334	0.17951	0.00334227	PCDH15	intron_variant,non_coding_transcript_variant	Gut microbiota (bacterial taxa)		rs10230371	chr7	18855274	0.283582	0.53	0.2625	0.246418	0.00452716	HDAC9		#N/A		rs72791581	chr10	66502577	0.214286	0.041	0.104167	0.173286	0.00255175	CTNNA3	intron_variant	#N/A		rs7928523	chr11	43697551	0.09375	0.363	0.095834	0.26925	0.00500238	HSD17B12	intron_variant,non_coding_transcript_variant	Coronary artery disease
rs9416345	chr10	54432915	0.3	0.097	0.0875003	0.203	0.00333722	PCDH15	intron_variant,non_coding_transcript_variant	#N/A		rs12281293	chr11	3942584	0.492424	0.284	0.264367	0.208424	0.00451817	STIM1	TF_binding_site_variant	#N/A		rs2808191	chr6	75375187	0.235294	0.021	0.0344828	0.214294	0.00252815	FILIP1	regulatory_region_variant	#N/A		rs12163918	chr4	97914643	0.5625	0.274	0.170833	0.2885	0.00499799	STPG2	intron_variant	#N/A
rs9309174	chr2	50044072	0.481132	0.216	0.091667	0.265132	0.00332289	NRXN1		#N/A		rs10835406	chr11	3971724	0.484848	0.278	0.25	0.206848	0.00451677	STIM1	intron_variant	#N/A		rs55758014	chr5	37565674	0.147059	0.461	0.3125	0.313941	0.00252143	WDR70		#N/A		rs1591574	chr10	98797065	0.305556	0.112	0.116667	0.193556	0.00499113	HPSE2	intron_variant	#N/A
rs2218979	chr2	50079168	0.197917	0.428	0.068116	0.230083	0.00331364	NRXN1	intron_variant	#N/A		rs4873155	chr8	50699993	0.398438	0.199	0.120834	0.199438	0.00451087	SNTG1	intron_variant,NMD_transcript_variant	#N/A		rs66604259	chr7	3355675	0.617647	0.282	0.0875	0.335647	0.00250548	SDK1	intron_variant	#N/A		rs7239496	chr18	52660455	0.210526	0.466	0.008334	0.255474	0.00498221	DCC	intron_variant	#N/A
rs7028930	chr9	17320824	0.59	0.303	0.125	0.287	0.00329914	CNTLN		#N/A		rs9447475	chr6	75416856	0.560345	0.34	0.078985	0.220345	0.00450771	FILIP1	intron_variant	#N/A		rs6485473	chr11	43834805	0.0294118	0.35	0.163793	0.320588	0.0024903	HSD17B12		#N/A		rs13152758	chr4	90921498	0.5	0.206	0.133333	0.294	0.00495765	CCSER1	intron_variant,non_coding_transcript_variant	#N/A
rs10099184	chr8	18641480	0.54	0.292	0.008333	0.248	0.00329656	PSD3	intron_variant	#N/A		rs73019970	chr2	167161633	0.161765	0.027	0.0125	0.134765	0.00450652	XIRP2	intron_variant	#N/A		rs11023052	chr11	14020472	0.5625	0.229	0.033333	0.3335	0.00248709	SPON1	intron_variant,non_coding_transcript_variant	#N/A		rs9298897	chr9	28492398	0.388889	0.125	0.175	0.263889	0.00494428	LINGO2		#N/A
rs13260938	chr8	18653453	0.566038	0.33	0.033333	0.236038	0.00329324	PSD3	intron_variant	#N/A		rs1415868	chr13	101317096	0.214286	0.409	0.255072	0.194714	0.00450622	NALCN	intron_variant,non_coding_transcript_variant	#N/A		rs4332394	chr1	48902009	0.323529	0.071	0.116667	0.252529	0.00245754	AGBL4		#N/A		rs6817645	chr4	98094903	0.525	0.226	0.220833	0.299	0.00493798	STPG2	intron_variant	#N/A
rs4836834	chr9	120903623	0.25	0.494	0.066667	0.244	0.0032889	TRAF1		#N/A		rs378399	chr13	110655693	0.484848	0.278	0.158334	0.206848	0.00449785	CARS2	intron_variant,non_coding_transcript_variant	#N/A		rs872159	chr2	179614652	0.631579	0.311	0.070834	0.320579	0.00242758	ZNF385B	intron_variant,non_coding_transcript_variant	#N/A		rs2150855	chr9	28412546	0.125	0.408	0.183333	0.283	0.00491906	LINGO2		#N/A
rs7092779	chr10	54388215	0.211538	0.057	0.0625	0.154538	0.00328366	PCDH15		#N/A		rs13285264	chr9	29085125	0.242424	0.083	0	0.159424	0.00448885	LINGO2	intergenic_variant	#N/A		rs17189706	chr13	95475380	0.2	0.024	0.0625	0.176	0.00241667	CLDN10	downstream_gene_variant	#N/A		rs139356317	chr4	98021963	0.472222	0.199	0.223388	0.273222	0.00490914	STPG2	upstream_gene_variant	#N/A
rs2584536	chr9	17442087	0.294118	0.649	0.420833	0.354882	0.00326442	CNTLN	intron_variant,non_coding_transcript_variant	#N/A		rs3772786	chr3	124676403	0.0833333	0.291	0.045834	0.207667	0.00447742	KALRN	intron_variant,non_coding_transcript_variant	#N/A		rs55886034	chr7	3346069	0.605263	0.272	0.070833	0.333263	0.00241647	SDK1	intron_variant	#N/A		rs200922922	chr10	98803662	0.305556	0.112	0.116667	0.193556	0.00490794	HPSE2		#N/A
rs7092207	chr10	54392025	0.211538	0.057	0.0625	0.154538	0.00326177	PCDH15		#N/A		rs4875744	chr8	3584760	0.210938	0.407	0.1625	0.196062	0.00447529	CSMD1	intron_variant	#N/A		rs117195884	chr6	75449988	0.264706	0.031	0.05	0.233706	0.00240535	FILIP1	upstream_gene_variant	#N/A		rs13113899	chr4	98129271	0.525	0.226	0.220833	0.299	0.0048991	STPG2	intron_variant	#N/A
rs7573698	chr2	49956055	0.566038	0.323	0.120833	0.243038	0.00325903	NRXN1	intron_variant,non_coding_transcript_variant	#N/A		rs7036309	chr9	29102238	0.53125	0.311	0.184626	0.22025	0.00446969	LINGO2	intergenic_variant	#N/A		rs4272153	chr5	37482374	0.147059	0.453	0.333333	0.305941	0.00240449	WDR70	intron_variant,non_coding_transcript_variant	#N/A		rs72927294	chr18	53368654	0.361111	0.117	0.0125	0.244111	0.00489559	DCC	intron_variant	#N/A
rs605469	chr9	17290972	0.588235	0.301	0.108333	0.287235	0.00324759	CNTLN	intron_variant	#N/A		rs1559926	chr2	213897599	0.235294	0.45	0.065374	0.214706	0.0044665	SPAG16		#N/A		rs12622727	chr2	179691236	0.441176	0.138	0.158333	0.303176	0.00240356	ZNF385B	intron_variant,non_coding_transcript_variant	#N/A		rs1559859	chr4	98103174	0.475	0.233	0.213362	0.242	0.00489106	STPG2	intron_variant	#N/A
rs73017936	chr2	167147569	0.184783	0.022	0.0125	0.162783	0.00323944	XIRP2	intron_variant	#N/A		rs4875739	chr8	3583311	0.201493	0.394	0.139855	0.192507	0.00444094	CSMD1	intron_variant	#N/A		rs12515702	chr5	37520773	0.147059	0.461	0.3125	0.313941	0.00239536	WDR70		#N/A		rs7463151	chr8	112394694	0.647059	0.356	0.129167	0.291059	0.00488998	CSMD3		#N/A
rs1943096	chr18	52914572	0.160377	0.422	0.170833	0.261623	0.00322849	DCC	intron_variant	#N/A		rs4020082	chr1	245045832	0.169118	0.368	0.15145	0.198882	0.00443951	EFCAB2		#N/A		rs4618454	chr5	37689665	0.638889	0.262	0.054166	0.376889	0.0023856	WDR70	regulatory_region_variant	#N/A		rs1834647	chr4	97961764	0.566667	0.274	0.170833	0.292667	0.00488309	STPG2	intron_variant	#N/A
rs7848128	chr9	17325853	0.51	0.258	0.1375	0.252	0.00321802	CNTLN	intron_variant	#N/A		rs986183	chr8	3586486	0.222222	0.415	0.145834	0.192778	0.00443805	CSMD1	intron_variant	#N/A		rs118119988	chr19	29402991	0.294118	0.053	0.0862069	0.241118	0.00237359	LOC284395	intron_variant,non_coding_transcript_variant	#N/A		rs1830230	chr4	98105035	0.525	0.226	0.220833	0.299	0.00486022	STPG2	intron_variant	#N/A
rs17039575	chr2	49962179	0.567308	0.342	0.1	0.225308	0.0032014	NRXN1	intron_variant,non_coding_transcript_variant	#N/A		rs13098323	chr3	124589477	0.195652	0.393	0.2875	0.197348	0.00442896	KALRN	intron_variant,non_coding_transcript_variant	#N/A		rs2951948	chr6	75366398	0.235294	0.02	0.0333333	0.215294	0.00237177	FILIP1	downstream_gene_variant	#N/A		rs61325615	chr2	228153518	0.25	0.57	0.3125	0.32	0.00485437	SPHKAP	intron_variant	#N/A
rs758959	chr9	120914421	0.156863	0.418	0.220833	0.261137	0.00319226	TRAF1		#N/A		rs7423502	chr2	213867377	0.219697	0.458	0.044928	0.238303	0.0044171	SPAG16		#N/A		rs3793103	chr6	16681092	0.157895	0.474	0.145833	0.316105	0.00236769	ATXN1		#N/A		rs7672269	chr4	90916201	0.5	0.206	0.133333	0.294	0.00485437	CCSER1	intron_variant,non_coding_transcript_variant	#N/A
rs17654584	chr10	54363380	0.211538	0.057	0.0625	0.154538	0.0031888	PCDH15	intron_variant,non_coding_transcript_variant	#N/A		rs13289482	chr9	29077057	0.242424	0.083	0	0.159424	0.00441645	LINGO2	intergenic_variant	#N/A		rs35970607	chr13	95457091	0.222222	0.041	0.104167	0.181222	0.00235377	CLDN10	regulatory_region_variant	#N/A		rs12615115	chr2	228153215	0.277778	0.593	0.249281	0.315222	0.00485339	SPHKAP	intron_variant	#N/A
rs9918925	chr8	18650187	0.481132	0.241	0.1	0.240132	0.00317811	PSD3	intron_variant	#N/A		rs2119480	chr13	110691541	0.507812	0.301	0.116667	0.206812	0.00441613	CARS2	intron_variant,non_coding_transcript_variant	Diastolic blood pressure		rs10822855	chr10	66624189	0.55	0.226	0.0625	0.324	0.00235064	CTNNA3	intron_variant	#N/A		rs10002249	chr4	97992446	0.555556	0.25	0.196121	0.305556	0.00485143	STPG2	intron_variant	#N/A
rs10252524	chr7	78784654	0.311321	0.625	0.229166	0.313679	0.00317615	MAGI2	intron_variant	#N/A		rs115212083	chr2	167164167	0.171642	0.034	0.0291667	0.137642	0.00440935	XIRP2	intron_variant	#N/A		rs74986643	chr3	175673682	0.176471	0.008	0.0208333	0.168471	0.00232846	NAALADL2	intron_variant	#N/A		rs11854473	chr15	100110876	0.25	0.039	0.133334	0.211	0.00483811	ADAMTS17	TF_binding_site_variant	#N/A
rs9695844	chr9	17357916	0.569767	0.315	0.112319	0.254767	0.00316456	CNTLN		#N/A		rs10500590	chr11	3943494	0.485075	0.278	0.25	0.207075	0.00439302	STIM1	regulatory_region_variant	#N/A		rs79344108	chr6	75407601	0.235294	0.02	0.0333333	0.215294	0.00231964	FILIP1	intron_variant	#N/A		rs78303580	chr4	97970329	0.566667	0.274	0.170833	0.292667	0.00482564	STPG2	intron_variant	#N/A
rs1363041	chr2	50062282	0.490196	0.236	0.081178	0.254196	0.00316165	NRXN1		#N/A		rs116286888	chr2	167164169	0.171642	0.034	0.0291667	0.137642	0.00438931	XIRP2	intron_variant	#N/A		rs79487465	chr6	16392940	0.277778	0.075	0.15	0.202778	0.00231647	ATXN1	regulatory_region_variant	#N/A		rs57931927	chr10	98880334	0.305556	0.112	0.116667	0.193556	0.00482476	HPSE2	intron_variant	#N/A
rs2780212	chr9	17407851	0.234043	0.573	0.3375	0.338957	0.00315107	CNTLN	intron_variant	#N/A		rs111704647	chr15	78608308	0.209677	0.406	0.161594	0.196323	0.00438396	CHRNA3	intron_variant,NMD_transcript_variant	#N/A		rs2951935	chr6	75396135	0.235294	0.02	0.0333333	0.215294	0.00230661	FILIP1	downstream_gene_variant	#N/A		rs1830231	chr4	98105034	0.525	0.226	0.220833	0.299	0.00482134	STPG2	intron_variant	#N/A
rs1759454	chr9	17302921	0.588235	0.301	0.108333	0.287235	0.00314449	CNTLN	intron_variant	#N/A		rs113134644	chr3	10044602	0.195312	0.042	0.0458333	0.153312	0.00438007	FANCD2		#N/A		rs4705032	chr5	147261534	0.40625	0.118	0.045833	0.28825	0.00230184	STK32A	intron_variant	#N/A		rs9998701	chr4	91148100	0.0588235	0.34	0.245833	0.281177	0.00481011	CCSER1	intron_variant	#N/A
rs7237931	chr18	52896905	0.160377	0.422	0.170833	0.261623	0.00312435	DCC	intron_variant,NMD_transcript_variant	#N/A		rs10965143	chr9	21808753	0.25	0.444	0.25	0.194	0.00437615	MTAP	upstream_gene_variant	#N/A		rs10766133	chr11	14036457	0.566667	0.229	0.033333	0.337667	0.00229577	SPON1	intron_variant,non_coding_transcript_variant	#N/A		rs4965296	chr15	100262290	0.157895	0.48	0.066092	0.322105	0.00480979	ADAMTS17		#N/A
rs6678214	chr1	98718716	0.394231	0.158	0.1	0.236231	0.00312248	SNX7	intron_variant	#N/A		rs111999967	chr2	167160884	0.171642	0.034	0.0291667	0.137642	0.00436926	XIRP2	intron_variant	#N/A		rs9820683	chr3	174888212	0.527778	0.213	0.008334	0.314778	0.0022892	NAALADL2	intron_variant,non_coding_transcript_variant	#N/A		rs10122645	chr9	8738210	0.194444	0.032	0.0333333	0.162444	0.00479581	PTPRD	upstream_gene_variant	#N/A
rs12327487	chr18	68922645	0.303922	0.058	0.182471	0.245922	0.00311642	CCDC102B	intron_variant	#N/A		rs7846699	chr8	50743556	0.523077	0.273	0.005029	0.250077	0.00436681	SNTG1	intron_variant	#N/A		rs1934371	chr1	48814971	0.305556	0.061	0.1	0.244556	0.00228269	AGBL4		#N/A		rs13138059	chr4	98129279	0.525	0.226	0.220833	0.299	0.00478246	STPG2	intron_variant	#N/A
rs12355613	chr10	54434674	0.301887	0.097	0.0875003	0.204887	0.00310767	PCDH15	intron_variant,non_coding_transcript_variant	#N/A		rs4677938	chr3	124655412	0.219697	0.43	0.216667	0.210303	0.00435553	KALRN	intron_variant	#N/A		rs12489524	chr3	174880885	0.529412	0.205	0.029167	0.324412	0.00228137	NAALADL2	intron_variant,non_coding_transcript_variant	#N/A		rs10049627	chr4	98104121	0.475	0.233	0.213362	0.242	0.0047799	STPG2	intron_variant	#N/A
rs10810749	chr9	17312888	0.596154	0.334	0.09058	0.262154	0.00310238	CNTLN		#N/A		rs9443170	chr6	75387228	0.561404	0.332	0.091666	0.229404	0.00435231	FILIP1	downstream_gene_variant	#N/A		rs4869524	chr5	37521600	0.147059	0.461	0.3125	0.313941	0.00226929	WDR70		#N/A		rs9994222	chr4	91186499	0.473684	0.203	0.082609	0.270684	0.00477859	CCSER1		#N/A
rs35806712	chr1	98732316	0.394231	0.158	0.1	0.236231	0.00309809	SNX7	intron_variant	#N/A		rs13392718	chr2	213886580	0.19697	0.447	0.025	0.25003	0.00435161	SPAG16		#N/A		rs34008203	chr5	147258921	0.416667	0.128	0.029166	0.288667	0.00226406	STK32A	intron_variant	#N/A		rs35354572	chr4	91090722	0.138889	0.003	0.0625	0.135889	0.00476416	CCSER1	intron_variant	#N/A
rs3765040	chr9	17330560	0.590909	0.303	0.125	0.287909	0.00309294	CNTLN		#N/A		rs13289479	chr9	29077052	0.242424	0.083	0	0.159424	0.00434405	LINGO2	intergenic_variant	#N/A		rs10832161	chr11	14026311	0.583333	0.234	0.025862	0.349333	0.00221729	SPON1	intron_variant,non_coding_transcript_variant	#N/A		rs9297476	chr8	112493135	0.578947	0.282	0.033333	0.296947	0.00475594	CSMD3	intron_variant	#N/A
rs56331967	chr2	50235275	0.215686	0.029	0.0782609	0.186686	0.00308897	NRXN1	intron_variant	#N/A		rs3801145	chr7	38751347	0.443548	0.235	0.295833	0.208548	0.00434355	VPS41		#N/A		rs6978381	chr7	3352700	0.625	0.282	0.0875	0.343	0.0021923	SDK1	intron_variant	#N/A		rs17550735	chr4	98092925	0.526316	0.227	0.239855	0.299316	0.00474357	STPG2	regulatory_region_variant	#N/A
rs323136	chr7	78712503	0.509434	0.246	0.043103	0.263434	0.00308166	MAGI2		#N/A		rs901664	chr1	245020277	0.107692	0.321	0.308333	0.213308	0.00434	EFCAB2		#N/A		rs6895610	chr5	147262841	0.411765	0.118	0.045833	0.293765	0.00218379	STK32A	intron_variant	#N/A		rs1948411	chr8	112364561	0.583333	0.297	0.070833	0.286333	0.00474293	CSMD3	intron_variant	#N/A
rs12071100	chr1	98733433	0.394231	0.158	0.1	0.236231	0.0030737	SNX7	regulatory_region_variant	#N/A		rs4910590	chr11	3997389	0.485075	0.278	0.25	0.207075	0.00433115	STIM1	regulatory_region_variant	#N/A		rs62176331	chr2	179636463	0.441176	0.126	0.104167	0.315176	0.00218341	ZNF385B	intron_variant,non_coding_transcript_variant	#N/A		rs7495812	chr15	100280818	0.184211	0.505	0.104167	0.320789	0.00473934	ADAMTS17		#N/A
rs13003633	chr2	50046759	0.490741	0.234	0.054166	0.256741	0.0030722	NRXN1		#N/A		rs113228222	chr2	167162385	0.171642	0.034	0.0291667	0.137642	0.00432918	XIRP2	intron_variant	#N/A		rs4869543	chr5	37685723	0.657895	0.262	0.054166	0.395895	0.00216873	WDR70	intron_variant,non_coding_transcript_variant	#N/A		rs1914773	chr11	43844744	0.111111	0.393	0.15	0.281889	0.00473657	HSD17B12		#N/A
rs540913	chr6	165354387	0.490385	0.231	0.020833	0.259385	0.00305097	PDE10A	intron_variant	#N/A		rs518212	chr13	101324052	0.206349	0.42	0.275	0.213651	0.00432089	NALCN	intron_variant,non_coding_transcript_variant	#N/A		rs116443433	chr6	16662342	0.5	0.219	0.391666	0.281	0.00216187	ATXN1		#N/A		rs4455149	chr2	228112512	0.225	0.561	0.193966	0.336	0.00473118	SPHKAP	intron_variant	Body mass index
rs12373428	chr18	68915617	0.45098	0.182	0.166666	0.26898	0.00304391	CCDC102B		#N/A		rs73017968	chr2	167152266	0.163793	0.027	0.0125	0.136793	0.0043203	XIRP2	intron_variant	#N/A		rs1606814	chr2	179612271	0.647059	0.301	0.0875	0.346059	0.00216052	ZNF385B	intron_variant,non_coding_transcript_variant	#N/A		rs2650124	chr12	32255044	0.194444	0.501	0.020833	0.306556	0.00472534	BICD1	intron_variant	#N/A
rs10187296	chr2	50205325	0.22	0.03	0.0958337	0.19	0.0030426	NRXN1	intron_variant	#N/A		rs2162504	chr2	213873946	0.208333	0.436	0.004167	0.227667	0.00430571	SPAG16		#N/A		rs4086257	chr5	37504695	0.142857	0.461	0.3125	0.318143	0.00214322	WDR70		#N/A		rs6850517	chr4	91134207	0.475	0.213	0.126436	0.262	0.00469517	CCSER1		#N/A
rs7858762	chr9	17354529	0.592593	0.304	0.139367	0.288593	0.00304139	CNTLN		#N/A		rs11637630	chr15	78607377	0.5	0.288	0.320834	0.212	0.00430271	CHRNA3		Post bronchodilator FEV1		rs10235815	chr7	3374235	0.666667	0.345	0.116667	0.321667	0.00214295	SDK1	intron_variant	#N/A		rs13112131	chr4	98055633	0.475	0.233	0.213362	0.242	0.00466874	STPG2	intron_variant	#N/A
rs1421572	chr2	50043887	0.479592	0.214	0.067529	0.265592	0.00303807	NRXN1		#N/A		rs10182880	chr2	213901369	0.234848	0.45	0.065374	0.215152	0.00430108	SPAG16		#N/A		rs34047526	chr5	147261121	0.411765	0.118	0.045833	0.293765	0.00212477	STK32A	intron_variant	#N/A		rs6485468	chr11	43826361	0.111111	0.393	0.15	0.281889	0.0046637	HSD17B12		#N/A
rs6737523	chr2	50269693	0.215686	0.028	0.0791667	0.187686	0.0030278	NRXN1	intron_variant	#N/A		rs67248060	chr7	18859540	0.527273	0.288	0.008334	0.239273	0.00429389	HDAC9	intron_variant,non_coding_transcript_variant	Male-pattern baldness		rs10788899	chr1	48861995	0.325	0.071	0.116667	0.254	0.00212023	AGBL4		#N/A		rs2951933	chr6	75407910	0.194444	0.032	0.0333333	0.162444	0.00465049	FILIP1	intron_variant	#N/A
rs645117	chr9	17293781	0.303922	0.661	0.2875	0.357078	0.00301568	CNTLN		#N/A		rs436283	chr13	110655434	0.388889	0.191	0.195833	0.197889	0.00429341	CARS2	intron_variant,non_coding_transcript_variant	#N/A		rs61241001	chr2	179688895	0.444444	0.138	0.158333	0.306444	0.00208834	ZNF385B	intron_variant,non_coding_transcript_variant	#N/A		rs2085094	chr4	90914408	0.5	0.206	0.133333	0.294	0.0046478	CCSER1	intron_variant,non_coding_transcript_variant	#N/A
rs28582966	chr2	50236329	0.215686	0.028	0.0791667	0.187686	0.00299722	NRXN1	intron_variant	#N/A		rs73017965	chr2	167152251	0.163934	0.027	0.0125	0.136934	0.00428305	XIRP2	intron_variant	#N/A		rs937885403	chr11	14032312	0.416667	0.154	0.054167	0.262667	0.00207204	SPON1		#N/A		rs62098036	chr18	53367709	0.470588	0.195	0.275	0.275588	0.00463201	DCC	intron_variant	#N/A
rs7858760	chr9	17354522	0.592593	0.304	0.139367	0.288593	0.00298984	CNTLN		#N/A		rs2291988	chr3	124650803	0.219697	0.43	0.216667	0.210303	0.00428171	KALRN	TF_binding_site_variant	#N/A		rs11889907	chr2	179611052	0.638889	0.311	0.070834	0.327889	0.00202298	ZNF385B	intron_variant,non_coding_transcript_variant	#N/A		rs12413285	chr10	98840238	0.368421	0.127	0.133333	0.241421	0.0046282	HPSE2	intron_variant	#N/A
rs4323544	chr9	120885099	0.176471	0.396	0.17971	0.219529	0.00298082	PHF19		#N/A		rs4723782	chr7	38732998	0.4375	0.226	0.275143	0.2115	0.00428044	VPS41		#N/A		rs4705031	chr5	147261465	0.411765	0.118	0.045833	0.293765	0.00200673	STK32A	intron_variant	#N/A		rs13131962	chr4	98128823	0.526316	0.226	0.220833	0.300316	0.00462693	STPG2	intron_variant	#N/A
rs2593387	chr9	17414825	0.284314	0.658	0.320833	0.373686	0.00296736	CNTLN	upstream_gene_variant	#N/A		rs1877051	chr2	213964731	0.220588	0.462	0.008334	0.241412	0.00427807	SPAG16		#N/A		rs10807842	chr7	3378017	0.6875	0.38	0.059524	0.3075	0.00200229	SDK1		#N/A		rs58364548	chr8	112364344	0.647059	0.355	0.108333	0.292059	0.00461831	CSMD3		#N/A
rs1578669	chr10	54470763	0.278846	0.096	0.133334	0.182846	0.0029562	PCDH15	intron_variant,non_coding_transcript_variant	#N/A		rs62552050	chr9	29068790	0.242424	0.083	0	0.159424	0.00427165	LINGO2	intergenic_variant	#N/A		rs12135250	chr1	48869751	0.333333	0.074	0.12069	0.259333	0.00199976	AGBL4	regulatory_region_variant	#N/A		rs10010942	chr4	98060699	0.466667	0.2	0.247845	0.266667	0.00461234	STPG2	intron_variant	#N/A
rs10825317	chr10	54389198	0.215686	0.057	0.0625	0.158686	0.0029553	PCDH15		#N/A		rs4677932	chr3	124615404	0.261538	0.456	0.1	0.194462	0.00426271	KALRN	intron_variant,non_coding_transcript_variant	#N/A		rs17189712	chr13	95475641	0.205882	0.024	0.0625	0.181882	0.00199579	CLDN10	downstream_gene_variant	#N/A		rs10012191	chr4	90926645	0.447368	0.189	0.129167	0.258368	0.00460343	CCSER1	intron_variant,non_coding_transcript_variant	#N/A
rs12621581	chr2	49963215	0.567308	0.323	0.120833	0.244308	0.00295485	NRXN1	intron_variant,non_coding_transcript_variant	#N/A		rs2042785	chr2	213900072	0.219697	0.459	0.045834	0.239303	0.00425935	SPAG16		#N/A		rs12516955	chr5	37660686	0.7	0.366	0.254166	0.334	0.00198793	WDR70	intron_variant,non_coding_transcript_variant	#N/A		rs1322144	chr9	10250307	0.555556	0.268	0.025	0.287556	0.00460299	PTPRD		#N/A
rs9298772	chr9	17319958	0.591837	0.303	0.125	0.288837	0.0029383	CNTLN		#N/A		rs2077974	chr2	213767771	0.198529	0.392	0.104167	0.193471	0.00424356	SPAG16	intron_variant,NMD_transcript_variant	#N/A		rs76868438	chr13	95478722	0.205882	0.024	0.0625	0.181882	0.00198221	CLDN10	TF_binding_site_variant	#N/A		rs10734518	chr11	43840198	0.111111	0.393	0.15	0.281889	0.00459083	HSD17B12		#N/A
rs4971646	chr2	50075884	0.173077	0.412	0.05	0.238923	0.00293412	NRXN1	intron_variant	#N/A		rs4358812	chr8	50783777	0.507576	0.257	0.016667	0.250576	0.00424297	SNTG1	intron_variant	#N/A		rs2703664	chr6	75357438	0.236842	0.02	0.0333333	0.216842	0.00196779	FILIP1	upstream_gene_variant	#N/A		rs2865951	chr4	98119040	0.526316	0.226	0.220833	0.300316	0.00458805	STPG2	intron_variant	#N/A
rs10825311	chr10	54364475	0.215686	0.057	0.0625	0.158686	0.00292611	PCDH15	intron_variant,non_coding_transcript_variant	#N/A		rs9518369	chr13	101310933	0.206349	0.42	0.275	0.213651	0.00423936	NALCN		#N/A		rs28408548	chr1	48915397	0.333333	0.069	0.0791667	0.264333	0.00196021	AGBL4	intron_variant	#N/A		rs1460200	chr18	52682592	0.133333	0.409	0.204167	0.275667	0.00458552	DCC	regulatory_region_variant	#N/A
rs73017965	chr2	167152251	0.1875	0.022	0.0125	0.1655	0.0029234	XIRP2	intron_variant	#N/A		rs7023474	chr9	21816647	0.560606	0.347	0.294928	0.213606	0.00423899	MTAP		#N/A		rs4242251	chr5	37713200	0.666667	0.262	0.054166	0.404667	0.00195185	WDR70	intron_variant,non_coding_transcript_variant	#N/A		rs984142	chr9	28435649	0.0555556	0.355	0.283334	0.299444	0.00457963	LINGO2	regulatory_region_variant	#N/A
rs294887	chr6	159257802	0.435185	0.149	0.258333	0.286185	0.00290475	FNDC1		#N/A		rs1328523497	chr2	167106025	0.395522	0.198	0.2125	0.197522	0.00423532	XIRP2		#N/A		rs10888628	chr1	48865606	0.333333	0.071	0.116667	0.262333	0.00195157	AGBL4		#N/A		rs4755741	chr11	43781704	0.0833333	0.377	0.133333	0.293667	0.00456423	HSD17B12		#N/A
rs1207872	chr7	78751593	0.528846	0.265	0.166667	0.263846	0.00290092	MAGI2	intron_variant	#N/A		rs10258064	chr7	38872810	0.113636	0.327	0.4375	0.213364	0.00423415	VPS41	intron_variant	#N/A		rs11742389	chr5	147262821	0.411765	0.118	0.045833	0.293765	0.00194771	STK32A	intron_variant	#N/A		rs7931097	chr11	43835868	0.125	0.409	0.166667	0.284	0.00456131	HSD17B12		#N/A
rs11004300	chr10	54433783	0.303922	0.097	0.0875003	0.206922	0.00289579	PCDH15	intron_variant,non_coding_transcript_variant	#N/A		rs7785911	chr7	38758821	0.446154	0.235	0.295833	0.211154	0.00422772	VPS41		#N/A		rs17189719	chr13	95476621	0.205882	0.024	0.0625	0.181882	0.00194148	CLDN10	downstream_gene_variant	Cystatin C levels		rs12599082	chr16	7405299	0.375	0.145	0.108333	0.23	0.00456117	RBFOX1	regulatory_region_variant	#N/A
rs10264296	chr7	78763071	0.25	0.639	0.3	0.389	0.00289017	MAGI2	intron_variant	#N/A		rs2469319	chr8	3616568	0.531746	0.324	0.166667	0.207746	0.00422554	CSMD1		#N/A		rs1925422	chr1	48940532	0.333333	0.069	0.0791667	0.264333	0.00193372	AGBL4	intron_variant	#N/A		rs868496	chr4	98063342	0.475	0.233	0.213362	0.242	0.00455758	STPG2	intron_variant	#N/A
rs4961542	chr9	17357214	0.59434	0.304	0.139367	0.29034	0.00288675	CNTLN		#N/A		rs11888230	chr2	167150524	0.327869	0.139	0.079166	0.188869	0.00420996	XIRP2	intron_variant	#N/A		rs10888631	chr1	48865794	0.333333	0.071	0.116667	0.262333	0.00192748	AGBL4		#N/A		rs969048	chr4	98067770	0.526316	0.226	0.220833	0.300316	0.00454917	STPG2	intron_variant	#N/A
rs58515366	chr2	50272040	0.221154	0.03	0.0958337	0.191154	0.00288657	NRXN1	intron_variant	#N/A		rs16853098	chr2	167156771	0.171642	0.034	0.0291667	0.137642	0.00420892	XIRP2	intron_variant	#N/A		rs2618521	chr11	14031785	0.578947	0.229	0.033333	0.349947	0.00191314	SPON1		Blood protein levels		rs2085093	chr4	90914397	0.5	0.206	0.133333	0.294	0.00454452	CCSER1	intron_variant,non_coding_transcript_variant	#N/A
rs574295	chr6	165384318	0.469388	0.212	0.041667	0.257388	0.00286659	PDE10A	intron_variant	#N/A		rs10767702	chr11	3912902	0.5	0.289	0.229167	0.211	0.0042087	STIM1	intron_variant	#N/A		rs62175161	chr2	179673177	0.394737	0.097	0.0916663	0.297737	0.00191131	ZNF385B	intron_variant,non_coding_transcript_variant	#N/A		rs13131174	chr4	98031406	0.526316	0.226	0.220833	0.300316	0.00451028	STPG2	intron_variant	#N/A
rs55637243	chr1	98720433	0.365385	0.139	0.0791663	0.226385	0.00286452	SNX7	intron_variant	#N/A		rs66503725	chr11	3959768	0.485294	0.278	0.25	0.207294	0.0042074	STIM1	regulatory_region_variant	#N/A		rs6946541	chr7	3363084	0.611111	0.272	0.070833	0.339111	0.00189115	SDK1	intron_variant	#N/A		rs16883735	chr8	112482087	0.552632	0.258	0.008621	0.294632	0.00450644	CSMD3	intron_variant	#N/A
rs4727750	chr7	78707539	0.268519	0.596	0.314655	0.327481	0.00285474	MAGI2	intron_variant	#N/A		rs34557606	chr9	29079564	0.246032	0.085	0.0036232	0.161032	0.00419925	LINGO2	intergenic_variant	#N/A		rs34013186	chr5	147261158	0.411765	0.118	0.045833	0.293765	0.00188869	STK32A	intron_variant	#N/A		rs10087242	chr8	112477673	0.578947	0.282	0.033333	0.296947	0.00450563	CSMD3	downstream_gene_variant	#N/A
rs7922953	chr10	54389354	0.216981	0.057	0.0625	0.159981	0.00285314	PCDH15		#N/A		rs73027816	chr2	167183458	0.171875	0.034	0.0291667	0.137875	0.00418888	XIRP2	intron_variant	#N/A		rs2697850	chr11	13997394	0.53125	0.221	0.0125	0.31025	0.0018875	SPON1		#N/A		rs12930372	chr16	7430941	0.631579	0.34	0.145834	0.291579	0.00447981	RBFOX1	intron_variant,non_coding_transcript_variant	#N/A
rs11898208	chr2	50222824	0.215686	0.028	0.0791667	0.187686	0.0028443	NRXN1	intron_variant	#N/A		rs2986086	chr13	110655088	0.365672	0.184	0.179166	0.181672	0.00418209	CARS2	intron_variant,non_coding_transcript_variant	#N/A		rs1515281	chr2	179656607	0.394737	0.097	0.0916663	0.297737	0.00185671	ZNF385B	intron_variant,non_coding_transcript_variant	#N/A		rs753296	chr12	32282579	0.555556	0.236	0.058334	0.319556	0.00447284	BICD1		#N/A
rs10106184	chr8	18656555	0.566038	0.32	0.15	0.246038	0.00284068	PSD3	regulatory_region_variant	#N/A		rs62443573	chr7	38903098	0.0984848	0.316	0.416667	0.217515	0.00418079	VPS41	TF_binding_site_variant	#N/A		rs4343860	chr5	37681544	0.666667	0.342	0.15145	0.324667	0.0018311	WDR70	intron_variant,non_coding_transcript_variant	#N/A		rs4699604	chr4	98135202	0.526316	0.226	0.220833	0.300316	0.0044714	STPG2	intron_variant	#N/A
rs4961553	chr9	17369686	0.59434	0.304	0.136904	0.29034	0.0028352	CNTLN		#N/A		rs79334186	chr13	110657827	0.234375	0.086	0.145834	0.148375	0.00417976	CARS2	intron_variant,non_coding_transcript_variant	#N/A		rs12186725	chr5	147264293	0.411765	0.118	0.045833	0.293765	0.00182966	STK32A	intron_variant	#N/A		rs12599087	chr16	7405340	0.375	0.145	0.108333	0.23	0.00446514	RBFOX1	regulatory_region_variant	#N/A
rs992708	chr1	98744171	0.57	0.313	0.004167	0.257	0.00281618	SNX7	intron_variant	#N/A		rs17768711	chr7	38863081	0.416667	0.213	0.334783	0.203667	0.00417198	VPS41	intron_variant	#N/A		rs11205548	chr1	48818348	0.315789	0.061	0.1	0.254789	0.00182215	AGBL4	intron_variant	#N/A		rs1331873	chr9	28372954	0.105263	0.373	0.216666	0.267737	0.00445069	LINGO2		#N/A
rs10763103	chr10	54371827	0.216981	0.057	0.0625	0.159981	0.00280936	PCDH15	intron_variant,non_coding_transcript_variant	#N/A		rs28548028	chr7	38752977	0.446154	0.235	0.295833	0.211154	0.0041698	VPS41		#N/A		rs3121530	chr1	48904374	0.315789	0.061	0.1	0.254789	0.00180213	AGBL4		#N/A		rs9999200	chr4	98109539	0.475	0.233	0.213362	0.242	0.00444642	STPG2	intron_variant	#N/A
rs10871635	chr18	68898395	0.221154	0.03	0.0958337	0.191154	0.00280855	CCDC102B	downstream_gene_variant	#N/A		rs16853179	chr2	167186945	0.171875	0.034	0.0291667	0.137875	0.00416884	XIRP2	regulatory_region_variant	#N/A		rs7903962	chr10	66625953	0.605263	0.269	0.002976	0.336263	0.00179856	CTNNA3	intron_variant	#N/A		rs17682334	chr18	52702939	0.107143	0.39	0.158334	0.282857	0.00444509	DCC	intron_variant	#N/A
rs10810756	chr9	17324270	0.59434	0.304	0.139367	0.29034	0.00278365	CNTLN		#N/A		rs1627418	chr13	101316549	0.206349	0.42	0.275	0.213651	0.00415783	NALCN	intron_variant,non_coding_transcript_variant	#N/A		rs116941543	chr19	29405116	0.333333	0.071	0.116667	0.262333	0.00178292	LOC284395	TF_binding_site_variant	#N/A		rs6532260	chr4	90913754	0.5	0.206	0.133333	0.294	0.00444123	CCSER1	intron_variant,non_coding_transcript_variant	#N/A
rs7579558	chr2	50267623	0.215686	0.028	0.0791667	0.187686	0.00278313	NRXN1	intron_variant	#N/A		rs73027825	chr2	167185902	0.171875	0.034	0.0291667	0.137875	0.0041488	XIRP2	intron_variant	#N/A		rs12138685	chr1	48809738	0.315789	0.061	0.1	0.254789	0.0017821	AGBL4	intron_variant	#N/A		rs7037508	chr9	10256874	0.3125	0.112	0.116667	0.2005	0.00443656	PTPRD	intron_variant	#N/A
rs944279	chr7	78748748	0.54717	0.284	0.145834	0.26317	0.00276077	MAGI2	intron_variant	#N/A		rs595363	chr1	245073732	0.257812	0.461	0.229167	0.203188	0.00414828	EFCAB2	intron_variant	#N/A		rs2299068	chr6	16633737	0.647059	0.321	0.054167	0.326059	0.00177283	ATXN1		#N/A		rs1552785	chr8	112407007	0.235294	0.617	0.075235	0.381706	0.00443459	CSMD3		#N/A
rs12622134	chr2	50063948	0.490196	0.235	0.070833	0.255196	0.0027537	NRXN1		#N/A		rs1349583	chr11	3951006	0.485507	0.278	0.25	0.207507	0.00414553	STIM1	regulatory_region_variant	#N/A		rs4705146	chr5	147261627	0.411765	0.118	0.045833	0.293765	0.00177064	STK32A	intron_variant	#N/A		rs4699330	chr4	98135203	0.526316	0.226	0.220833	0.300316	0.00443252	STPG2	intron_variant	#N/A
rs58296987	chr18	68875948	0.337209	0.078	0.170833	0.259209	0.00274992	CCDC102B	downstream_gene_variant	#N/A		rs12619579	chr2	167121418	0.367647	0.175	0.254167	0.192647	0.00413939	XIRP2	downstream_gene_variant	#N/A		rs512562	chr5	37543019	0.138889	0.461	0.3125	0.322111	0.001765	WDR70		#N/A		rs10968622	chr9	28499878	0.107143	0.387	0.209052	0.279857	0.00442591	LINGO2	intron_variant	#N/A
rs12607393	chr18	68952098	0.307692	0.059	0.191666	0.248692	0.00274667	CCDC102B	intron_variant	#N/A		rs16853066	chr2	167151299	0.164179	0.027	0.0125	0.137179	0.00413408	XIRP2	intron_variant	#N/A		rs11205550	chr1	48821913	0.315789	0.061	0.1	0.254789	0.00176208	AGBL4	intron_variant	#N/A		rs1878850	chr11	43798926	0.0833333	0.377	0.133333	0.293667	0.00441933	HSD17B12		#N/A
rs1442523	chr9	17391538	0.298077	0.644	0.25	0.345923	0.00274348	CNTLN	intron_variant	#N/A		rs651773	chr1	245001437	0.223881	0.435	0.241667	0.211119	0.00413406	EFCAB2		#N/A		rs56310027	chr10	66508914	0.230769	0.041	0.104167	0.189769	0.00175983	CTNNA3	intron_variant	#N/A		rs7048772	chr9	8739025	0.15625	0	0	0.15625	0.00441326	PTPRD	regulatory_region_variant	#N/A
rs10763109	chr10	54416677	0.28	0.081	0.0702898	0.199	0.00272109	PCDH15		#N/A		rs17616252	chr2	167120182	0.171875	0.034	0.0282609	0.137875	0.00412875	XIRP2	downstream_gene_variant	#N/A		rs76931244	chr5	37675749	0.676471	0.262	0.054166	0.414471	0.00173498	WDR70	intron_variant,non_coding_transcript_variant	#N/A		rs2069255	chr2	228154180	0.382353	0.105	0.108333	0.277353	0.00439894	SPHKAP	intron_variant	#N/A
rs2410592	chr8	18634589	0.57	0.33	0.033333	0.24	0.0027205	PSD3	intron_variant	#N/A		rs11762355	chr7	38904089	0.113636	0.327	0.4375	0.213364	0.00412829	VPS41	intron_variant	#N/A		rs12280071	chr11	14035285	0.578947	0.229	0.033333	0.349947	0.00172183	SPON1	regulatory_region_variant	#N/A		rs10009206	chr4	98135749	0.526316	0.226	0.220833	0.300316	0.00439364	STPG2	intron_variant	#N/A
rs12971123	chr18	52910663	0.16	0.423	0.161638	0.263	0.00270777	DCC	downstream_gene_variant	#N/A		rs13283125	chr9	29081365	0.246154	0.084	0.0028736	0.162154	0.00412685	LINGO2	intergenic_variant	#N/A		rs1019505	chr5	37731257	0.705882	0.38	0.008333	0.325882	0.0017094	WDR70	intron_variant,non_coding_transcript_variant	#N/A		rs17484966	chr4	98093281	0.472222	0.2	0.247845	0.272222	0.00439271	STPG2	regulatory_region_variant	#N/A
rs72634403	chr18	68917057	0.269231	0.055	0.141666	0.214231	0.00270145	CCDC102B	regulatory_region_variant	#N/A		rs12533557	chr7	38752968	0.446154	0.235	0.295833	0.211154	0.00411189	VPS41		#N/A		rs72681077	chr1	48810805	0.315789	0.061	0.1	0.254789	0.00170201	AGBL4	intron_variant	#N/A		rs2383768	chr9	28372746	0.105263	0.373	0.216666	0.267737	0.00439213	LINGO2		#N/A
rs536502	chr6	165354829	0.490566	0.231	0.020833	0.259566	0.00269203	PDE10A	intron_variant	#N/A		rs9515269	chr13	110695448	0.508929	0.301	0.116667	0.207929	0.00410069	CARS2	intron_variant,non_coding_transcript_variant	#N/A		rs11205572	chr1	48924664	0.34375	0.069	0.0791667	0.27475	0.00169532	AGBL4	intron_variant	#N/A		rs35066600	chr4	98069915	0.5	0.22	0.075	0.28	0.00439093	STPG2	intron_variant	#N/A
rs10963069	chr9	17372691	0.41	0.214	0.1625	0.196	0.00268697	CNTLN	intron_variant	#N/A		rs10835249	chr11	3889815	0.543478	0.321	0.1125	0.222478	0.00409296	STIM1		#N/A		rs2355687	chr1	48831275	0.315789	0.061	0.1	0.254789	0.00168198	AGBL4	intron_variant	#N/A		rs7189053	chr16	7404738	0.447368	0.189	0.002155	0.258368	0.00438596	RBFOX1		#N/A
rs11980954	chr7	78756886	0.25	0.639	0.3	0.389	0.00268373	MAGI2	intron_variant	#N/A		rs73021984	chr2	167168903	0.171875	0.034	0.0291667	0.137875	0.00406863	XIRP2	intron_variant	#N/A		rs12063725	chr1	48912580	0.34375	0.069	0.0791667	0.27475	0.00166883	AGBL4	intron_variant	#N/A		rs12340296	chr9	8752191	0.15625	0	0	0.15625	0.00438016	PTPRD	regulatory_region_variant	#N/A
rs3808784	chr9	17333545	0.59434	0.303	0.125	0.29134	0.00268055	CNTLN		#N/A		rs72941195	chr2	213871986	0.19697	0.447	0.025	0.25003	0.0040615	SPAG16		#N/A		rs12188864	chr5	37751353	0.65	0.303	0.120833	0.347	0.00166725	WDR70	regulatory_region_variant	#N/A		rs1452788	chr18	55450073	0.588235	0.313	0.0875	0.275235	0.00437939	TCF4	upstream_gene_variant	Depression
rs10435844	chr9	120905921	0.155556	0.418	0.220833	0.262444	0.00267738	TRAF1		Rheumatoid arthritis		rs10927388	chr1	245083197	0.207692	0.423	0.37029	0.215308	0.00405539	EFCAB2	intron_variant	#N/A		rs80196909	chr13	95452902	0.2	0.032	0.0833333	0.168	0.00166593	CLDN10	intron_variant	#N/A		rs62318641	chr4	97895813	0.575	0.274	0.170833	0.301	0.00436606	STPG2	intron_variant	#N/A
rs294891	chr6	159255513	0.438776	0.149	0.258333	0.289776	0.00267543	FNDC1		#N/A		rs62552051	chr9	29069011	0.246154	0.084	0.0028736	0.162154	0.00405445	LINGO2	intergenic_variant	#N/A		rs66508382	chr5	147261033	0.416667	0.118	0.045833	0.298667	0.0016526	STK32A	intron_variant	#N/A		rs76946450	chr6	75467760	0.21875	0.048	0.05	0.17075	0.00436148	FILIP1	regulatory_region_variant	#N/A
rs9325836	chr8	18647192	0.537736	0.294	0.025	0.243736	0.0026738	PSD3	intron_variant	#N/A		rs7811991	chr7	18878936	0.530769	0.303	0.2625	0.227769	0.0040404	HDAC9	intron_variant,non_coding_transcript_variant	#N/A		rs13097856	chr3	175149672	0.558824	0.232	0.166666	0.326824	0.00165253	NAALADL2	intron_variant,non_coding_transcript_variant	#N/A		rs144020102	chr4	97741058	0.388889	0.132	0.029166	0.256889	0.00435504	STPG2	intron_variant	#N/A
rs9953186	chr18	52931083	0.186275	0.459	0.211594	0.272725	0.00266119	DCC	intron_variant,non_coding_transcript_variant	#N/A		rs6748633	chr2	213792063	0.207692	0.436	0.004167	0.228308	0.0040366	SPAG16	intron_variant,NMD_transcript_variant	#N/A		rs35187630	chr5	37503660	0.133333	0.461	0.3125	0.327667	0.00163893	WDR70	intron_variant,non_coding_transcript_variant	#N/A		rs7678564	chr4	98136190	0.526316	0.226	0.220833	0.300316	0.00435476	STPG2	intron_variant	#N/A
rs1977942	chr18	68846425	0.663462	0.427	0.120833	0.236462	0.00265884	CCDC102B		#N/A		rs2713656	chr3	124586448	0.426471	0.202	0.0625	0.224471	0.00403509	KALRN		#N/A		rs77462669	chr2	179612732	0.447368	0.161	0.229167	0.286368	0.00162986	ZNF385B	regulatory_region_variant	#N/A		rs74696118	chr10	98792652	0.3125	0.112	0.116667	0.2005	0.00435337	HPSE2	intron_variant	#N/A
rs1421591	chr2	50057652	0.490385	0.235	0.070833	0.255385	0.00265171	NRXN1		#N/A		rs8000294	chr13	110645057	0.386792	0.189	0.05	0.197792	0.00403226	CARS2		#N/A		rs55971490	chr5	37549003	0.176471	0.539	0.2	0.362529	0.00161878	WDR70		#N/A		rs4876281	chr8	112363666	0.647059	0.355	0.108333	0.292059	0.00434664	CSMD3	intron_variant	#N/A
rs10114083	chr9	17373950	0.568627	0.322	0.104167	0.246627	0.00265068	CNTLN		#N/A		rs75139311	chr2	167152898	0.172131	0.034	0.0291667	0.138131	0.00402854	XIRP2	intron_variant	#N/A		rs75656891	chr19	29404225	0.333333	0.071	0.116667	0.262333	0.00161426	LOC284395	regulatory_region_variant	#N/A		rs7683069	chr4	90909363	0.5	0.206	0.133333	0.294	0.00433795	CCSER1	intron_variant,non_coding_transcript_variant	#N/A
rs7030452	chr9	17363288	0.571429	0.315	0.112319	0.256429	0.00263713	CNTLN		#N/A		rs77322728	chr8	3572878	0.15	0.03	0.0666667	0.12	0.00402388	CSMD1		#N/A		rs7791343	chr7	3377148	0.694444	0.347	0.079166	0.347444	0.0016141	SDK1		#N/A		rs12987531	chr2	228121411	0.342105	0.101	0.004167	0.241105	0.00433175	SPHKAP	intron_variant	#N/A
rs7031133	chr9	17333455	0.59434	0.303	0.125	0.29134	0.002629	CNTLN		#N/A		rs10160703	chr11	3871983	0.544118	0.321	0.1125	0.223118	0.00402359	STIM1		#N/A		rs74296343	chr6	75319927	0.25	0.02	0.0333333	0.23	0.0016029	FILIP1	intron_variant,non_coding_transcript_variant	#N/A		rs10108081	chr8	112476431	0.647059	0.352	0.025	0.295059	0.00433168	CSMD3	downstream_gene_variant	#N/A
rs9325837	chr8	18648090	0.54	0.269	0.020833	0.271	0.00261723	PSD3	intron_variant	#N/A		rs569806	chr13	101310787	0.201493	0.053	0.025	0.148493	0.00401401	NALCN	intron_variant,non_coding_transcript_variant	#N/A		rs6884892	chr5	147261378	0.416667	0.118	0.045833	0.298667	0.00159358	STK32A	intron_variant	#N/A		rs2865981	chr4	98110342	0.472222	0.2	0.247845	0.272222	0.0043195	STPG2	intron_variant	#N/A
rs1583988	chr9	17367618	0.57	0.323	0.118534	0.247	0.00260722	CNTLN		#N/A		rs10958023	chr8	50666979	0.416667	0.211	0.1	0.205667	0.00401395	SNTG1	intron_variant,NMD_transcript_variant	#N/A		rs62175162	chr2	179673302	0.40625	0.097	0.0916663	0.30925	0.00158366	ZNF385B	intron_variant,non_coding_transcript_variant	#N/A		rs2958166	chr18	55420401	0.684211	0.395	0.108333	0.289211	0.00430707	TCF4	regulatory_region_variant	#N/A
rs4564688	chr18	52932576	0.191489	0.419	0.168116	0.227511	0.00260688	DCC	downstream_gene_variant	#N/A		rs6904580	chr6	75404600	0.563492	0.332	0.091666	0.231492	0.0040087	FILIP1	intron_variant	#N/A		rs2951944	chr6	75372086	0.25	0.02	0.0333333	0.23	0.00157683	FILIP1	intron_variant,non_coding_transcript_variant	#N/A		rs55974106	chr18	53341643	0.361111	0.12	0.016523	0.241111	0.00429185	DCC	intron_variant	#N/A
rs6545156	chr2	50208217	0.21875	0.028	0.0826147	0.19075	0.00259963	NRXN1	intron_variant	#N/A		rs79061379	chr2	167194951	0.172131	0.034	0.0291667	0.138131	0.0040085	XIRP2	intron_variant	#N/A		rs79596102	chr19	29416785	0.1875	0.008	0.0208333	0.1795	0.00156483	LOC284395	intron_variant,non_coding_transcript_variant	#N/A		rs880472	chr4	98001444	0.527778	0.227	0.241666	0.300778	0.00427699	STPG2	intron_variant	#N/A
rs13242288	chr7	78715982	0.230769	0.576	0.304167	0.345231	0.002595	MAGI2	intron_variant	#N/A		rs485941	chr13	101317917	0.206349	0.42	0.275	0.213651	0.00399478	NALCN	intron_variant,non_coding_transcript_variant	#N/A		rs28792088	chr2	179632567	0.472222	0.167	0.170833	0.305222	0.00154506	ZNF385B	intron_variant,non_coding_transcript_variant	#N/A		rs76726953	chr9	10239617	0.5	0.246	0.097826	0.254	0.00427432	PTPRD		#N/A
rs62095036	chr18	68946024	0.336735	0.137	0.125	0.199735	0.0025878	CCDC102B	intron_variant	#N/A		rs34046352	chr3	10043852	0.19697	0.042	0.0458333	0.15497	0.00398977	FANCD2		#N/A		rs117481387	chr19	29401314	0.333333	0.071	0.116667	0.262333	0.00154198	LOC284395	intron_variant,non_coding_transcript_variant	#N/A		rs12343256	chr9	8764182	0.15625	0	0	0.15625	0.00426983	PTPRD		#N/A
rs605916	chr9	17291059	0.592593	0.301	0.108333	0.291593	0.00257745	CNTLN	intron_variant	#N/A		rs532484	chr1	244998293	0.223077	0.435	0.241667	0.211923	0.00398642	EFCAB2		#N/A		rs10832157	chr11	14016861	0.583333	0.229	0.033333	0.354333	0.00153051	SPON1	intron_variant,non_coding_transcript_variant	#N/A		rs12606995	chr18	55454345	0.588235	0.313	0.0875	0.275235	0.00426415	TCF4	intron_variant,non_coding_transcript_variant	#N/A
rs1825975	chr8	18604893	0.384615	0.161	0.066667	0.223615	0.00257054	PSD3		#N/A		rs373373	chr13	110645605	0.206349	0.056	0.0791667	0.150349	0.00398488	CARS2		Aspartate aminotransferase levels		rs7630777	chr3	174888111	0.535714	0.213	0.008334	0.322714	0.00152614	NAALADL2	intron_variant,non_coding_transcript_variant	#N/A		rs7666738	chr4	98046926	0.5	0.22	0.075	0.28	0.00425787	STPG2	regulatory_region_variant	Colonoscopy-negative controls vs population controls
rs1583989	chr9	17367619	0.57	0.323	0.118534	0.247	0.00256377	CNTLN		#N/A		rs4910584	chr11	3887292	0.544118	0.321	0.1125	0.223118	0.00395421	STIM1		#N/A		rs72681080	chr1	48811992	0.321429	0.061	0.1	0.260429	0.0015218	AGBL4	intron_variant	#N/A		rs187046545	chr4	97741061	0.388889	0.132	0.029166	0.256889	0.00425135	STPG2	intron_variant	#N/A
rs6748208	chr2	50071825	0.490741	0.216	0.091667	0.274741	0.00256337	NRXN1		#N/A		rs10198318	chr2	213916856	0.216418	0.459	0.045834	0.242582	0.00394384	SPAG16		#N/A		rs4608942	chr5	37684589	0.676471	0.262	0.054166	0.414471	0.00151811	WDR70	intron_variant,non_coding_transcript_variant	#N/A		rs13124904	chr4	97935822	0.575	0.274	0.170833	0.301	0.00425116	STPG2	intron_variant	#N/A
rs1348277	chr9	17425727	0.567308	0.311	0.0125	0.256308	0.00255576	CNTLN	regulatory_region_variant	#N/A		rs733150	chr7	38735339	0.447761	0.235	0.295833	0.212761	0.00393815	VPS41		#N/A		rs9359122	chr6	75417788	0.676471	0.343	0.135682	0.333471	0.00151267	FILIP1	intron_variant	#N/A		rs36047842	chr4	98083751	0.527778	0.227	0.241666	0.300778	0.00423811	STPG2	intron_variant	#N/A
rs10187516	chr2	50066722	0.490566	0.235	0.070833	0.255566	0.00254972	NRXN1		#N/A		rs11780268	chr8	3577135	0.208955	0.407	0.1625	0.198045	0.0039273	CSMD1	intron_variant	#N/A		rs13187416	chr5	37683762	0.166667	0.588	0.075	0.421333	0.00148588	WDR70	intron_variant,non_coding_transcript_variant	#N/A		rs9960416	chr18	53349505	0.472222	0.195	0.275	0.277222	0.00423611	DCC		#N/A
rs8091882	chr18	68940291	0.307692	0.058	0.175	0.249692	0.00253539	CCDC102B	intron_variant	#N/A		rs9789685	chr2	213969940	0.220588	0.462	0.008334	0.241412	0.00392157	SPAG16		#N/A		rs9341514	chr6	75329525	0.666667	0.339	0.1125	0.327667	0.00147646	FILIP1		#N/A		rs7193940	chr16	7405977	0.45	0.189	0.002155	0.261	0.00423472	RBFOX1		#N/A
rs1308454921	chr9	120885580	0.153846	0.417	0.230603	0.263154	0.00252291	PHF19		#N/A		rs6806224	chr3	124646956	0.217742	0.43	0.216667	0.212258	0.00391259	KALRN	intron_variant	#N/A		rs10822861	chr10	66625988	0.5625	0.234	0.041667	0.3285	0.00144628	CTNNA3	intron_variant	#N/A		rs11097272	chr4	90907176	0.5	0.206	0.133333	0.294	0.00423466	CCSER1	intron_variant,non_coding_transcript_variant	#N/A
rs11768116	chr7	78715891	0.265306	0.595	0.325	0.329694	0.00251889	MAGI2	intron_variant	#N/A		rs16853071	chr2	167151704	0.164179	0.027	0.0125	0.137179	0.00391061	XIRP2	intron_variant	#N/A		rs75074097	chr13	95453070	0.205882	0.032	0.0833333	0.173882	0.00141447	CLDN10	intron_variant	#N/A		rs13026359	chr2	228107710	0.342105	0.101	0.004167	0.241105	0.0042261	SPHKAP	intron_variant	#N/A
rs536526	chr6	165354823	0.490566	0.231	0.020833	0.259566	0.00251256	PDE10A	intron_variant	#N/A		rs17419041	chr9	29075703	0.245902	0.083	0	0.162902	0.00390964	LINGO2	intergenic_variant	#N/A		rs9590280	chr13	95475340	0.210526	0.024	0.0625	0.186526	0.00139841	CLDN10	TF_binding_site_variant	#N/A		rs837743	chr10	98806830	0.3125	0.112	0.116667	0.2005	0.00421473	HPSE2	intron_variant	#N/A
rs1888238	chr7	78760984	0.25	0.639	0.3	0.389	0.00247729	MAGI2	intron_variant	#N/A		rs3929868	chr13	101340534	0.330882	0.163	0.275	0.167882	0.00390055	NALCN	intron_variant,non_coding_transcript_variant	#N/A		rs4869526	chr5	37525174	0.125	0.461	0.3125	0.336	0.00138679	WDR70		#N/A		rs73423009	chr9	8760828	0.15625	0	0	0.15625	0.00421466	PTPRD	regulatory_region_variant	#N/A
rs7871926	chr9	17354047	0.595745	0.303	0.122126	0.292745	0.00247435	CNTLN		#N/A		rs7113148	chr11	3902510	0.4375	0.233	0.15	0.2045	0.00387382	STIM1	regulatory_region_variant	#N/A		rs7762645	chr6	16393602	0.294118	0.075	0.15	0.219118	0.00136263	ATXN1	intron_variant	#N/A		rs12964850	chr18	52681291	0.117647	0.407	0.1625	0.289353	0.00420356	DCC	intron_variant	#N/A
rs1758814	chr10	54418795	0.306818	0.097	0.0875003	0.209818	0.00247201	PCDH15	intron_variant,non_coding_transcript_variant	#N/A		rs10247503	chr7	38736323	0.444444	0.241	0.309626	0.203444	0.00387275	VPS41		#N/A		rs909786	chr6	16658864	0.5	0.211	0.370833	0.289	0.00135117	ATXN1		#N/A		rs9685754	chr4	97904604	0.575	0.274	0.170833	0.301	0.00419372	STPG2	intron_variant	#N/A
rs3862696	chr18	68915380	0.27	0.055	0.141666	0.215	0.0024699	CCDC102B	intron_variant	#N/A		rs77414646	chr2	167150369	0.164179	0.027	0.0125	0.137179	0.00383613	XIRP2	intron_variant	#N/A		rs3927665	chr13	95452046	0.205882	0.032	0.0833333	0.173882	0.00133589	CLDN10	intron_variant	#N/A		rs1426673	chr4	98002873	0.5	0.22	0.075	0.28	0.00419134	STPG2	intron_variant	#N/A
rs4399632	chr18	68937456	0.490566	0.215	0.075	0.275566	0.00246843	CCDC102B		#N/A		rs606647	chr1	245040730	0.106061	0.321	0.308333	0.214939	0.00381073	EFCAB2	intron_variant	#N/A		rs7611695	chr3	174889625	0.555556	0.213	0.008334	0.342556	0.00133537	NAALADL2	intron_variant,non_coding_transcript_variant	#N/A		rs10756016	chr9	10244500	0.59375	0.269	0.045833	0.32475	0.0041744	PTPRD		#N/A
rs1363043	chr2	50058500	0.490566	0.235	0.063936	0.255566	0.00244773	NRXN1		#N/A		rs6473369	chr8	50782770	0.507692	0.257	0.016667	0.250692	0.00379634	SNTG1	intron_variant	#N/A		rs79809003	chr3	175668249	0.192308	0.008	0.0208333	0.184308	0.00130194	NAALADL2	intron_variant	#N/A		rs11097587	chr4	97897782	0.55	0.273	0.146376	0.277	0.00416474	STPG2	intron_variant	#N/A
rs1893438	chr18	68844773	0.666667	0.427	0.120833	0.239667	0.00243727	CCDC102B		#N/A		rs7585061	chr2	167209556	0.396825	0.203	0.175	0.193825	0.00379587	XIRP2	regulatory_region_variant	#N/A		rs59378089	chr5	37690776	0.6875	0.262	0.054166	0.4255	0.00130124	WDR70	intron_variant,non_coding_transcript_variant	#N/A		rs837744	chr10	98806815	0.3125	0.112	0.116667	0.2005	0.00415927	HPSE2	intron_variant	#N/A
rs4398184	chr18	68919706	0.311321	0.059	0.191666	0.252321	0.00242975	CCDC102B	intron_variant	#N/A		rs2986091	chr13	110658834	0.235294	0.086	0.145834	0.149294	0.00379223	CARS2	intron_variant,non_coding_transcript_variant	#N/A		rs4618453	chr5	37482148	0.125	0.461	0.3125	0.336	0.00126072	WDR70	intron_variant,non_coding_transcript_variant	#N/A		rs10738794	chr9	28348197	0.277778	0.72	0.295833	0.442222	0.00414938	LINGO2		#N/A
rs525984	chr6	165384276	0.49	0.212	0.041667	0.278	0.00242558	PDE10A	intron_variant	#N/A		rs13407602	chr2	213907862	0.214286	0.459	0.045834	0.244714	0.00378609	SPAG16		#N/A		rs729768	chr6	16638872	0.684211	0.345	0.116667	0.339211	0.00126056	ATXN1	intron_variant,non_coding_transcript_variant	#N/A		rs261883	chr12	32221732	0.305556	0.049	0.3625	0.256556	0.00414304	BICD1		#N/A
rs7858209	chr9	120883482	0.244681	0.494	0.066667	0.249319	0.0024234	PHF19		Lymphocyte count		rs10087953	chr8	50722239	0.509615	0.25	0.046695	0.259615	0.00378072	SNTG1		#N/A		rs10461982	chr5	37482689	0.15625	0.472	0.329167	0.31575	0.00125945	WDR70	intron_variant,non_coding_transcript_variant	#N/A		rs2808191	chr6	75375187	0.2	0.033	0.0344828	0.167	0.00414184	FILIP1	regulatory_region_variant	#N/A
rs6475141	chr9	17350380	0.596154	0.303	0.125	0.293154	0.00242281	CNTLN		#N/A		rs4375011	chr8	50783689	0.448529	0.228	0.05	0.220529	0.00377659	SNTG1	intron_variant	#N/A		rs2697843	chr11	13976955	0.441176	0.12	0.008333	0.321176	0.00125313	SPON1		#N/A		rs7020279	chr9	8770863	0.15625	0	0	0.15625	0.00413743	PTPRD	intron_variant	#N/A
rs7791589	chr7	78690412	0.301887	0.666	0.2375	0.364113	0.00241255	MAGI2	intron_variant	#N/A		rs13429597	chr2	213874986	0.19697	0.447	0.025	0.25003	0.0037714	SPAG16		#N/A		rs6884569	chr5	37679961	0.705882	0.359	0.195834	0.346882	0.00124044	WDR70		#N/A		rs77677550	chr6	75406230	0.2	0.033	0.0344828	0.167	0.00413146	FILIP1	intron_variant	#N/A
rs13234228	chr7	78705688	0.230769	0.576	0.304167	0.345231	0.00240964	MAGI2	intron_variant	#N/A		rs10237149	chr7	18875803	0.507692	0.277	0.0125	0.230692	0.00377107	HDAC9	intron_variant,non_coding_transcript_variant	Height		rs4705035	chr5	147261942	0.421053	0.118	0.045833	0.303053	0.00123945	STK32A	intron_variant	#N/A		rs2172308	chr16	6879535	0.166667	0.516	0.016667	0.349333	0.00412007	RBFOX1		#N/A
rs322001	chr7	78699862	0.453704	0.233	0.183333	0.220704	0.00240537	MAGI2		#N/A		rs62191892	chr2	213916112	0.206349	0.436	0.004167	0.229651	0.00376749	SPAG16	intron_variant,NMD_transcript_variant	#N/A		rs62177573	chr2	179665088	0.411765	0.097	0.0916663	0.314765	0.0012014	ZNF385B	intron_variant,non_coding_transcript_variant	#N/A		rs4940207	chr18	52683454	0.117647	0.407	0.1625	0.289353	0.00411412	DCC	intron_variant	#N/A
rs670058	chr9	17292892	0.301887	0.649	0.273913	0.347113	0.00240055	CNTLN		#N/A		rs34202422	chr9	29081243	0.246154	0.083	0	0.163154	0.00376484	LINGO2	intergenic_variant	#N/A		rs4926757	chr1	48783932	0.705882	0.397	0.308908	0.308882	0.00119948	AGBL4		#N/A		rs7233312	chr18	55476342	0.647059	0.368	0.008333	0.279059	0.00411224	TCF4		#N/A
rs72801247	chr10	54339014	0.221154	0.057	0.0625	0.164154	0.00239343	PCDH15	regulatory_region_variant	#N/A		rs2390513	chr2	167110158	0.340909	0.146	0.1875	0.194909	0.00376442	XIRP2	intron_variant	#N/A		rs6898321	chr5	147260949	0.421053	0.118	0.045833	0.303053	0.00118043	STK32A	intron_variant	#N/A		rs9732251	chr10	98827169	0.315789	0.115	0.12069	0.200789	0.00410382	HPSE2	intron_variant	#N/A
rs11166084	chr1	98726906	0.403846	0.158	0.1	0.245846	0.00239065	SNX7	intron_variant	#N/A		rs516422	chr13	101318991	0.204545	0.42	0.275	0.215455	0.0037502	NALCN	intron_variant,non_coding_transcript_variant	#N/A		rs6480201	chr10	66686995	0.678571	0.343	0.049569	0.335571	0.00117288	CTNNA3	intron_variant	#N/A		rs1426674	chr4	98003096	0.473684	0.2	0.247845	0.273684	0.00409986	STPG2	intron_variant	#N/A
rs201229575	chr2	167155707	0.142857	0.005	0.05	0.137857	0.00238928	XIRP2		#N/A		rs4708181	chr6	75334222	0.552239	0.328	0.129167	0.224239	0.0037461	FILIP1		Cortical surface area		rs4371784	chr5	37687908	0.611111	0.27	0.033333	0.341111	0.00116387	WDR70	intron_variant,non_coding_transcript_variant	#N/A		rs12345828	chr9	8757384	0.15625	0	0	0.15625	0.0040933	PTPRD	intron_variant	#N/A
[truncated: 904 more rows]

## Sheet: table S6
Table S6. Top 10% natural selection signatures across four CAAH subgroups (ranked by the number of highly differentiated variants with AFde > 0.1 per gene)
[truncated: 7,087 more rows]

## Sheet: table S7
Table S7. Top 1‰ natural selection signatures across four CAAH subgroups inferred from the composite of multiple signals (CMS) statistics
[truncated: 3,966 more rows]

[truncated: 3 more sheets: table S8, table S9, table S10]
